# Supplementary material for: C. elegans SUP-46, an HNRNPM family RNA-binding protein that prevents paternally-mediated epigenetic sterility
Source: BMC Biol. 2017 Jul 17;15:61. doi: 10.1186/s12915-017-0398-y (PMC5513350; doi:10.1186/s12915-017-0398-y)
Supplement: Supplementary file 1 — Xcel file containing Tables S1–S8. Table S1 Partial rescue of gna-2(qa705) maternal effect embryonic lethality by sup-46(RNAi). Table S2 HNRNPM and MYEF2 SAINT table. Table S3 HNRNPM and MYEF2 proximal proteins in RNA granules and RNA-associated complexes. See also Fig. 2. Table S4 Proteins of the nucleolus (cellular compartment GO:0005730; 862 proteins) associated with HNRNPM and MYEF2. Table S5 RNASeq data of transcript abundance in wildtype and sup-46(qa710). Table S6 Transcripts showing splicing differences between wildtype and sup-46(qa710). Table S7 Worm strains generated in this study. Table S8 Sequences used to generate the MYEF2 sequence logo. (XLSX 1939 kb) [file 12915_2017_398_MOESM1_ESM.xlsx]

## Sheet: sup-46(RNAi) rescue
Table S1. Partial rescue of gna-2(qa705) maternal effect embryonic lethality by sup-46(RNAi)
genotype - phenotype	mtv(RNAi)	sup-46(RNAi)
gld-1(q485)- sterile	31% (19)	28% (12)
gld-1(q485)/gna-2(qa705)unc-55(e1170)- fertile	42% (26)	42% (18)
gna-2(qa705)unc-55(e1170)- no viable embryos	27% (17)	2% (1)
gna-2(qa705)unc-55(e1170)- viable embryos	0	28% (12)

## Sheet: BioID-MS SAINT
Table S2. HNRNPM and MYEF2 SAINT table
Bait	Prey	PreyGene	Spectra	SpecSum	AvgSpec	NumReplicates	Spectral Counts across controls	AvgP	MaxP	FoldChange	BFDR
HNRNPM	NP_002131.2	HNRNPK	853|916	1769	884.5	2	30|26|44|28|34|8|10|13	1	1	26.01	0
HNRNPM	NP_112533.1	HNRNPA2B1	663|838	1501	750.5	2	17|26|33|4|11|7|18|10	1	1	31.94	0
HNRNPM	NP_001138880.1	NONO	655|604	1259	629.5	2	46|44|57|62|66|30|29|42	1	1	10.9	0
HNRNPM	NP_002127.1	HNRNPA1	472|741	1213	606.5	2	47|24|37|15|18|16|19|15	1	1	19.1	0
HNRNPM	NP_001181883.1	MATR3	554|539	1093	546.5	2	18|23|27|11|13|6|5|12	1	1	26.99	0
HNRNPM	NP_005057.1	SFPQ	315|232	547	273.5	2	24|24|44|38|39|5|13|29	1	1	7.29	0
HNRNPM	NP_114032.2	HNRNPU	252|203	455	227.5	2	32|39|42|27|31|30|28|32	1	1	6.28	0
HNRNPM	NP_001524.2	HNRNPL	155|188	343	171.5	2	11|17|18|5|11|0|5|2	1	1	12.04	0
HNRNPM	NP_001091674.1	HNRNPF	210|119	329	164.5	2	9|8|12|12|8|10|8|10	1	1	14.95	0
HNRNPM	NP_002810.1	PTBP1	160|154	314	157	2	5|3|10|10|11|11|17|30	1	1	9.1	0
HNRNPM	NP_597709.2	RAVER1	140|128	268	134	2	0|0|0|2|2|0|0|0	1	1	134	0
HNRNPM	NP_919223.1	HNRNPA3	128|123	251	125.5	2	6|6|7|3|4|4|6|6	1	1	20.08	0
HNRNPM	NP_004387.1	DDX5	119|117	236	118	2	13|13|19|21|19|16|6|17	1	1	6.21	0
HNRNPM	NP_001070910.1	HNRNPC	97|116	213	106.5	2	19|20|10|2|3|7|14|9	1	1	6.76	0
HNRNPM	NP_001017392.2	SUGP2	109|96	205	102.5	2	23|19|15|5|13|0|0|0	1	1	5.86	0
HNRNPM	NP_001035879.1	PSPC1	104|72	176	88	2	5|11|7|10|14|0|0|0	1	1	8.38	0
HNRNPM	NP_001095868.1	HNRNPR	76|97	173	86.5	2	5|11|7|2|0|4|9|4	1	1	10.81	0
HNRNPM	NP_062535.2	YLPM1	90|76	166	83	2	14|16|15|18|14|0|0|0	1	1	5.27	0
HNRNPM	NP_003676.2	KHSRP	83|73	156	78	2	14|12|22|16|20|8|8|11	1	1	4.33	0
HNRNPM	NP_001091974.1	DDX17	67|69	136	68	2	10|12|16|11|6|11|18|19	1	1	4.18	0
HNRNPM	NP_001185767.1	RBM12	73|61	134	67	2	0|0|0|0|0|0|0|0	1	1	670	0
HNRNPM	NP_001131145.1	ILF3	61|63	124	62	2	8|18|12|5|3|5|9|5	1	1	5.28	0
HNRNPM	NP_006796.1	HNRNPA0	64|47	111	55.5	2	7|4|19|0|3|11|10|16	1	1	3.96	0
HNRNPM	NP_001254738.1	ILF2	52|53	105	52.5	2	8|11|12|3|4|5|3|5	1	1	5.83	0
HNRNPM	NP_001193929.1	HNRNPDL	68|32	100	50	2	2|0|0|0|0|0|0|0	1	1	100	0
HNRNPM	NP_001153147.1	SYNCRIP	56|43	99	49.5	2	2|11|0|3|7|2|3|6	1	1	7.33	0
HNRNPM	NP_003925.1	FUBP3	49|49	98	49	2	0|0|2|4|3|0|0|0	1	1	21.78	0
HNRNPM	NP_002130.2	RBMX	34|60	94	47	2	7|10|9|0|3|4|7|3	1	1	5.7	0
HNRNPM	NP_031401.1	TARDBP	60|32	92	46	2	5|3|15|4|4|8|7|9	1	1	4.72	0
HNRNPM	NP_008938.2	CPSF6	47|38	85	42.5	2	9|6|11|13|18|0|0|0	1	1	3.33	0
HNRNPM	NP_057191.2	ZFR	36|48	84	42	2	9|13|12|0|4|0|0|0	1	1	4.42	0
HNRNPM	NP_036387.2	XRN2	44|39	83	41.5	2	2|3|8|3|8|2|0|4	1	1	7.22	0
HNRNPM	NP_066997.3	CCAR2	37|46	83	41.5	2	10|9|15|9|11|2|0|0	1	1	3.69	0
HNRNPM	NP_001186778.1	DAP3	41|42	83	41.5	2	0|0|0|0|0|0|0|0	1	1	415	0
HNRNPM	NP_001027565.1	HNRNPH2	43|39	82	41	2	6|5|5|0|0|0|0|14	1	1	5.47	0
HNRNPM	NP_008971.2	HNRNPUL1	42|39	81	40.5	2	2|2|0|0|0|0|0|0	1	1	40.5	0
HNRNPM	NP_036339.1	HNRNPH3	52|26	78	39	2	0|0|2|0|0|0|0|6	1	1	19.5	0
HNRNPM	NP_976324.2	RBM12B	30|48	78	39	2	0|0|0|0|0|0|0|0	1	1	390	0
HNRNPM	NP_001003810.1	HNRNPD	29|48	77	38.5	2	2|5|9|0|0|0|0|6	1	1	7	0
HNRNPM	NP_001129125.1	PABPC4	46|31	77	38.5	2	8|11|6|12|9|0|0|2	1	1	3.85	0
HNRNPM	NP_004490.2	HNRNPAB	44|28	72	36	2	4|4|2|0|0|3|3|3	1	1	10.29	0
HNRNPM	NP_872578.1	MRPS9	39|32	71	35.5	2	0|2|0|0|0|0|0|0	1	1	71	0
HNRNPM	NP_060422.4	PTCD3	29|41	70	35	2	0|0|0|0|0|0|0|0	1	1	350	0
HNRNPM	NP_001258807.1	KHDRBS1	34|31	65	32.5	2	2|3|2|6|0|2|6|4	1	1	6.84	0
HNRNPM	NP_003008.1	SRSF3	27|34	61	30.5	2	4|12|4|0|0|3|2|4	0.99	1	5.08	0
HNRNPM	NP_001193971.1	PRMT1	34|23	57	28.5	2	2|4|4|3|3|0|0|0	1	1	8.14	0
HNRNPM	NP_005821.2	MRPS31	27|29	56	28	2	0|0|0|0|0|0|0|0	1	1	280	0
HNRNPM	NP_003893.2	FUBP1	27|26	53	26.5	2	0|0|0|3|4|0|0|0	1	1	15.14	0
HNRNPM	NP_001164105.1	FUS	29|21	50	25	2	3|3|5|0|4|0|0|0	1	1	6.67	0
HNRNPM	NP_005768.1	RBM6	29|21	50	25	2	0|0|0|0|0|0|0|0	1	1	250	0
HNRNPM	NP_001410.2	ELAVL1	27|22	49	24.5	2	0|4|2|3|3|7|3|6	1	1	4.9	0
HNRNPM	NP_001127835.1	RBM20	30|18	48	24	2	0|0|0|0|0|0|0|0	1	1	240	0
HNRNPM	NP_003478.1	TAF15	25|23	48	24	2	0|0|4|0|0|0|0|0	1	1	24	0
HNRNPM	NP_001129512.1	CPSF7	29|18	47	23.5	2	0|2|4|0|3|0|0|0	1	1	10.44	0
HNRNPM	NP_057055.2	MRPS7	20|27	47	23.5	2	0|0|0|0|0|0|0|0	1	1	235	0
HNRNPM	NP_001020247.1	CELF2	27|19	46	23	2	0|0|0|0|0|0|0|0	1	1	230	0
HNRNPM	NP_006766.1	QKI	26|19	45	22.5	2	0|0|0|0|0|0|0|0	1	1	225	0
HNRNPM	NP_001156008.1	RBMXL1	9|35	44	22	2	0|0|0|0|0|0|0|0	1	1	220	0
HNRNPM	NP_001123551.1	MOV10	18|21	39	19.5	2	0|0|0|0|0|0|0|0	1	1	195	0
HNRNPM	NP_064576.1	MRPS22	23|16	39	19.5	2	0|0|0|0|0|0|0|0	1	1	195	0
HNRNPM	NP_068593.2	MRPS35	24|15	39	19.5	2	0|0|0|0|0|0|0|0	1	1	195	0
HNRNPM	NP_001164608.1	STRBP	21|15	36	18	2	0|0|0|0|0|0|0|0	1	1	180	0
HNRNPM	NP_005849.1	AKAP8	20|16	36	18	2	0|0|0|0|3|0|0|0	1	1	24	0
HNRNPM	NP_057216.2	MYEF2	15|18	33	16.5	2	0|0|0|0|0|0|0|2	1	1	33	0
HNRNPM	NP_067013.1	PTBP2	21|12	33	16.5	2	0|0|0|0|0|0|0|0	1	1	165	0
HNRNPM	NP_001026854.1	SRSF7	19|13	32	16	2	4|5|5|0|0|0|0|0	0.96	1	4.57	0
HNRNPM	NP_031393.2	RALY	17|15	32	16	2	0|0|0|0|0|2|0|2	1	1	16	0
HNRNPM	NP_037423.2	CPSF1	15|16	31	15.5	2	4|4|4|0|4|0|0|0	0.99	1	3.88	0
HNRNPM	NP_057118.1	MRPS2	20|10	30	15	2	0|0|0|0|0|0|0|0	1	1	150	0
HNRNPM	NP_057154.2	MRPS23	22|8	30	15	2	0|0|0|0|0|0|0|0	1	1	150	0
HNRNPM	NP_055899.2	MRPS27	18|11	29	14.5	2	0|0|0|0|0|0|0|0	1	1	145	0
HNRNPM	NP_076425.1	MRPS34	17|10	27	13.5	2	0|0|0|0|0|0|0|0	1	1	135	0
HNRNPM	NP_444271.2	RBM33	11|15	26	13	2	0|2|2|4|2|0|0|0	0.99	1	5.2	0
HNRNPM	NP_060853.3	WDR33	13|13	26	13	2	2|2|0|0|0|0|0|0	1	1	13	0
HNRNPM	NP_054894.1	MRPL15	15|10	25	12.5	2	0|0|0|0|0|0|0|0	1	1	125	0
HNRNPM	NP_114403.1	MRPS24	10|14	24	12	2	0|0|0|0|0|0|0|0	1	1	120	0
HNRNPM	NP_001166958.1	NKRF	10|13	23	11.5	2	0|2|3|0|2|2|0|0	0.99	1	5.11	0
HNRNPM	NP_060102.1	CDKN2AIP	10|13	23	11.5	2	0|2|0|0|0|0|0|0	1	1	23	0
HNRNPM	NP_066018.1	NCOA5	16|7	23	11.5	2	0|0|0|0|0|0|0|0	1	1	115	0
HNRNPM	NP_110438.1	MRPS26	13|9	22	11	2	0|0|0|0|0|0|0|0	1	1	110	0
HNRNPM	NP_002887.2	RBM4	15|7	22	11	2	0|0|0|0|0|0|0|0	1	1	110	0
HNRNPM	NP_060681.2	RAVER2	9|12	21	10.5	2	0|0|0|0|0|0|0|0	1	1	105	0
HNRNPM	NP_003760.1	SRSF9	10|9	19	9.5	2	0|0|2|0|0|0|0|0	1	1	19	0
HNRNPM	NP_001020767.1	CELF1	10|8	18	9	2	0|0|0|0|0|0|0|0	1	1	90	0
HNRNPM	NP_061924.1	MRPL50	11|7	18	9	2	0|0|0|0|0|0|0|0	1	1	90	0
HNRNPM	NP_062538.5	RNF20	10|8	18	9	2	0|0|0|0|2|0|0|0	0.99	1	18	0
HNRNPM	NP_114108.1	MRPS5	11|7	18	9	2	0|0|3|0|0|0|0|0	0.95	0.99	12	0
HNRNPM	NP_057040.2	MRPL4	8|9	17	8.5	2	0|0|0|0|0|0|0|0	1	1	85	0
HNRNPM	NP_002902.2	UPF1	13|3	16	8	2	0|0|0|0|0|0|0|0	1	1	80	0
HNRNPM	NP_115867.2	MRPL38	6|10	16	8	2	0|0|0|0|0|0|0|0	1	1	80	0
HNRNPM	NP_075066.1	MRPL44	9|6	15	7.5	2	0|0|0|0|0|0|0|0	1	1	75	0
HNRNPM	NP_115866.1	MRPL41	11|4	15	7.5	2	0|0|0|0|0|0|0|0	1	1	75	0
HNRNPM	NP_852615.1	MRPL21	5|10	15	7.5	2	0|0|0|0|0|0|0|0	1	1	75	0
HNRNPM	NP_057724.2	MRPS30	7|7	14	7	2	0|0|0|0|0|0|0|0	1	1	70	0
HNRNPM	NP_113608.1	MRPL9	8|6	14	7	2	0|0|0|0|0|0|0|0	1	1	70	0
HNRNPM	NP_001193962.1	RNF40	6|7	13	6.5	2	2|0|0|0|0|0|0|0	0.97	0.98	13	0
HNRNPM	NP_009139.1	MRPL3	7|6	13	6.5	2	0|0|0|0|0|0|0|0	1	1	65	0
HNRNPM	NP_057575.2	MRPL37	5|8	13	6.5	2	0|0|0|0|0|0|0|0	1	1	65	0
HNRNPM	NP_064621.3	MRPL1	8|5	13	6.5	2	0|0|0|0|0|0|0|0	1	1	65	0
HNRNPM	NP_001076047.1	RBFOX2	4|9	13	6.5	2	0|0|0|0|0|0|0|0	1	1	65	0
HNRNPM	NP_997176.1	MBNL1	6|7	13	6.5	2	0|0|0|0|0|0|0|0	1	1	65	0
HNRNPM	NP_054765.1	MRPS18B	9|3	12	6	2	0|0|0|0|0|0|0|0	1	1	60	0
HNRNPM	NP_079345.1	ZNF703	9|3	12	6	2	0|0|0|0|0|0|0|0	1	1	60	0
HNRNPM	NP_004918.1	MRPL49	6|5	11	5.5	2	0|0|0|0|0|0|0|0	1	1	55	0
HNRNPM	NP_060611.2	MRPS10	5|6	11	5.5	2	0|0|0|0|0|0|0|0	1	1	55	0
HNRNPM	NP_071383.1	MRPS14	5|6	11	5.5	2	0|0|0|0|0|0|0|0	1	1	55	0
HNRNPM	NP_006419.2	MRPL28	5|5	10	5	2	0|0|0|0|0|0|0|0	1	1	50	0
HNRNPM	NP_060707.2	CCAR1	6|4	10	5	2	0|0|0|0|0|0|0|0	1	1	50	0
HNRNPM	NP_071344.1	MRPL17	6|4	10	5	2	0|0|0|0|0|0|0|0	1	1	50	0
HNRNPM	NP_078816.2	MRPL24	5|5	10	5	2	0|0|0|0|0|0|0|0	1	1	50	0
HNRNPM	NP_001014990.1	MRPL22	6|3	9	4.5	2	0|0|0|0|0|0|0|0	1	1	45	0
HNRNPM	NP_054797.2	MRPL13	4|5	9	4.5	2	0|0|0|0|0|0|0|0	1	1	45	0
HNRNPM	NP_115727.4	MRPL45	4|5	9	4.5	2	0|0|0|0|0|0|0|0	1	1	45	0
HNRNPM	NP_001186793.1	BCL2L2-PABPN1	3|5	8	4	2	0|0|0|0|0|0|0|0	1	1	40	0
HNRNPM	NP_001536.1	MRPL58	5|3	8	4	2	0|0|0|0|0|0|0|0	1	1	40	0
HNRNPM	NP_055578.2	MRPL19	6|2	8	4	2	0|0|0|0|0|0|0|0	0.97	1	40	0
HNRNPM	NP_059142.2	MRPL39	6|2	8	4	2	0|0|0|0|0|0|0|0	0.97	1	40	0
HNRNPM	NP_443082.2	GADD45GIP1	3|5	8	4	2	0|0|0|0|0|0|0|0	1	1	40	0
HNRNPM	NP_054737.1	MRPS28	4|3	7	3.5	2	0|0|0|0|0|0|0|0	0.99	1	35	0
HNRNPM	NP_054880.2	MRPL18	4|3	7	3.5	2	0|0|0|0|0|0|0|0	0.99	1	35	0
HNRNPM	NP_057149.1	MRPS16	4|3	7	3.5	2	0|0|0|0|0|0|0|0	0.99	1	35	0
HNRNPM	NP_057588.1	MRPL27	4|3	7	3.5	2	0|0|0|0|0|0|0|0	0.99	1	35	0
HNRNPM	NP_071942.1	MRPS25	2|5	7	3.5	2	0|0|0|0|0|0|0|0	0.97	1	35	0
HNRNPM	NP_115865.1	MRPS6	2|5	7	3.5	2	0|0|0|0|0|0|0|0	0.97	1	35	0
HNRNPM	NP_003709.3	CDK13	5|2	7	3.5	2	0|0|0|0|0|0|0|0	0.97	1	35	0
HNRNPM	NP_002255.3	KPNA1	2|4	6	3	2	0|0|0|0|0|0|0|0	0.97	1	30	0
HNRNPM	NP_055707.3	SCAF8	4|2	6	3	2	0|0|0|0|0|0|0|0	0.97	1	30	0
HNRNPM	NP_115488.2	MRPL43	2|3	5	2.5	2	0|0|0|0|0|0|0|0	0.97	0.99	25	0
HNRNPM	NP_031368.1	NUPL2	2|2	4	2	2	0|0|0|0|0|0|0|0	0.95	0.95	20	0
HNRNPM	NP_001007226.1	IGF2BP2	19|15	34	17	2	5|2|9|4|3|0|0|4	0.88	1	3.09	0.01
HNRNPM	NP_055983.1	ZC3H4	7|10	17	8.5	2	0|2|3|0|3|0|0|0	0.88	0.99	4.25	0.01
HNRNPM	NP_005312.1	HIST1H1E	12|4	16	8	2	0|0|3|0|0|0|0|0	0.86	0.99	10.67	0.01
HNRNPM	NP_001012496.1	U2AF2	8|4	12	6	2	0|0|0|0|3|0|0|0	0.84	0.95	8	0.01
HNRNPM	NP_001073027.1	HNRNPUL2	2|7	9	4.5	2	0|0|0|0|0|0|0|2	0.74	0.98	9	0.02
HNRNPM	NP_001230808.1	TRA2B	3|6	9	4.5	2	0|0|3|0|0|0|0|0	0.73	0.88	6	0.02
HNRNPM	NP_006467.4	ATP5L	4|3	7	3.5	2	0|0|0|0|0|2|0|0	0.78	0.85	7	0.02
HNRNPM	NP_005641.1	TCF20	3|3	6	3	2	0|2|0|0|0|0|0|0	0.72	0.72	6	0.02
HNRNPM	NP_057712.2	WAC	5|11	16	8	2	0|2|0|3|3|0|0|0	0.61	1	4	0.03
HNRNPM	NP_000293.2	PLOD1	2|7	9	4.5	2	0|0|0|0|0|0|0|3	0.65	0.92	6	0.03
HNRNPM	NP_001177934.1	SRSF10	4|2	6	3	2	0|2|0|0|0|0|0|0	0.68	0.85	6	0.03
HNRNPM	NP_003375.1	VRK1	2|3	5	2.5	2	0|0|0|0|0|2|0|0	0.61	0.72	5	0.03
HNRNPM	NP_008937.1	NUDT21	62|44	106	53	2	12|14|22|15|21|0|0|0	0.52	1	2.94	0.04
HNRNPM	NP_001157260.1	PTBP3	10|7	17	8.5	2	0|0|0|0|0|5|5|0	0.53	0.74	3.4	0.04
HNRNPM	NP_001129123.1	EIF2AK2	4|3	7	3.5	2	0|0|2|0|0|0|0|2	0.51	0.65	3.5	0.04
HNRNPM	NP_002559.2	PABPC1	55|44	99	49.5	2	15|20|19|14|20|4|0|0	0.5	1	2.68	0.05
HNRNPM	NP_001171501.1	SF1	72|0	72	36	2	4|9|12|19|19|0|0|0	0.5	1	2.44	0.06
HNRNPM	NP_061832.2	DAZAP1	16|0	16	8	2	0|0|0|0|0|0|2|2	0.5	1	8	0.06
HNRNPM	NP_001045.1	SULT1A2	0|8	8	4	2	0|0|0|0|0|0|0|0	0.5	1	40	0.06
HNRNPM	NP_065142.2	MRPL47	0|6	6	3	2	0|0|0|0|0|0|0|0	0.5	1	30	0.06
HNRNPM	NP_001092104.1	RBM47	5|0	5	2.5	2	0|0|0|0|0|0|0|0	0.5	1	25	0.07
HNRNPM	NP_001156757.1	EWSR1	5|0	5	2.5	2	0|0|0|0|0|0|0|0	0.5	1	25	0.07
HNRNPM	NP_057034.2	MRPL2	0|5	5	2.5	2	0|0|0|0|0|0|0|0	0.5	1	25	0.07
HNRNPM	NP_060441.2	MRPL20	0|5	5	2.5	2	0|0|0|0|0|0|0|0	0.5	1	25	0.07
HNRNPM	NP_149080.2	ZCCHC3	4|0	4	2	2	0|0|0|0|0|0|0|0	0.5	1	20	0.08
HNRNPM	NP_079215.2	ESRP2	4|0	4	2	2	0|0|0|0|0|0|0|0	0.5	1	20	0.08
HNRNPM	NP_001120674.1	PCID2	0|4	4	2	2	0|0|0|0|0|0|0|0	0.5	1	20	0.08
HNRNPM	NP_001258708.1	PSMD6	0|4	4	2	2	0|0|0|0|0|0|0|0	0.5	1	20	0.08
HNRNPM	NP_001188267.1	SAFB	6|25	31	15.5	2	7|8|10|0|0|0|5|0	0.5	1	2.07	0.1
HNRNPM	NP_001070667.1	SREK1	10|0	10	5	2	0|3|2|0|2|0|0|0	0.5	1	2.86	0.1
HNRNPM	NP_005693.1	ERAL1	3|0	3	1.5	2	0|0|0|0|0|0|0|0	0.5	0.99	15	0.1
HNRNPM	NP_056307.2	C15orf39	3|0	3	1.5	2	0|0|0|0|0|0|0|0	0.5	0.99	15	0.1
HNRNPM	NP_057053.1	MRPS17	3|0	3	1.5	2	0|0|0|0|0|0|0|0	0.5	0.99	15	0.1
HNRNPM	NP_056473.2	NOC2L	3|0	3	1.5	2	0|0|0|0|0|0|0|0	0.5	0.99	15	0.1
HNRNPM	NP_005430.1	MLF2	3|0	3	1.5	2	0|0|0|0|0|0|0|0	0.5	0.99	15	0.1
HNRNPM	NP_001128251.1	IPO11	0|3	3	1.5	2	0|0|0|0|0|0|0|0	0.5	0.99	15	0.1
HNRNPM	NP_006518.1	SLBP	0|3	3	1.5	2	0|0|0|0|0|0|0|0	0.5	0.99	15	0.1
HNRNPM	NP_001172005.1	FMR1	0|3	3	1.5	2	0|0|0|0|0|0|0|0	0.5	0.99	15	0.1
HNRNPM	NP_057143.1	PPIL1	5|2	7	3.5	2	0|0|2|2|0|0|0|0	0.49	0.83	3.5	0.13
HNRNPM	NP_000964.1	RPL8	4|22	26	13	2	8|6|6|3|4|8|4|7	0.48	0.96	1.79	0.14
HNRNPM	NP_001627.2	SLC25A6	11|7	18	9	2	3|0|2|0|0|3|5|2	0.48	0.9	2.77	0.14
HNRNPM	NP_037450.2	PRRC2B	3|2	5	2.5	2	0|3|0|0|0|0|0|0	0.48	0.58	3.33	0.14
HNRNPM	NP_001028755.2	ACOT9	2|0	2	1	2	0|0|0|0|0|0|0|0	0.47	0.95	10	0.14
HNRNPM	NP_001093882.1	DROSHA	2|0	2	1	2	0|0|0|0|0|0|0|0	0.47	0.95	10	0.14
HNRNPM	NP_001155005.1	RBM34	2|0	2	1	2	0|0|0|0|0|0|0|0	0.47	0.95	10	0.14
HNRNPM	NP_003790.1	RNMT	2|0	2	1	2	0|0|0|0|0|0|0|0	0.47	0.95	10	0.14
HNRNPM	NP_005021.2	PLK1	2|0	2	1	2	0|0|0|0|0|0|0|0	0.47	0.95	10	0.14
HNRNPM	NP_001142.2	SLC25A4	2|0	2	1	2	0|0|0|0|0|0|0|0	0.47	0.95	10	0.14
HNRNPM	NP_036227.1	AP3M1	2|0	2	1	2	0|0|0|0|0|0|0|0	0.47	0.95	10	0.14
HNRNPM	NP_001036039.1	CRTC3	2|0	2	1	2	0|0|0|0|0|0|0|0	0.47	0.95	10	0.14
HNRNPM	NP_653168.2	ANGEL2	2|0	2	1	2	0|0|0|0|0|0|0|0	0.47	0.95	10	0.14
HNRNPM	NP_001074248.1	MYO1C	2|0	2	1	2	0|0|0|0|0|0|0|0	0.47	0.95	10	0.14
HNRNPM	NP_694453.2	RBM45	2|0	2	1	2	0|0|0|0|0|0|0|0	0.47	0.95	10	0.14
HNRNPM	NP_006531.1	NCOA2	2|0	2	1	2	0|0|0|0|0|0|0|0	0.47	0.95	10	0.14
HNRNPM	NP_001075028.1	CPSF4	0|2	2	1	2	0|0|0|0|0|0|0|0	0.47	0.95	10	0.14
HNRNPM	NP_005796.1	PSMD14	0|2	2	1	2	0|0|0|0|0|0|0|0	0.47	0.95	10	0.14
HNRNPM	NP_009145.1	SEC63	0|2	2	1	2	0|0|0|0|0|0|0|0	0.47	0.95	10	0.14
HNRNPM	NP_066957.3	MRPL23	0|2	2	1	2	0|0|0|0|0|0|0|0	0.47	0.95	10	0.14
HNRNPM	NP_001029097.1	TIAL1	0|2	2	1	2	0|0|0|0|0|0|0|0	0.47	0.95	10	0.14
HNRNPM	NP_057392.1	CMPK1	0|2	2	1	2	0|0|0|0|0|0|0|0	0.47	0.95	10	0.14
HNRNPM	NP_940888.2	RPL7L1	0|2	2	1	2	0|0|0|0|0|0|0|0	0.47	0.95	10	0.14
HNRNPM	NP_057706.2	MRPL35	0|2	2	1	2	0|0|0|0|0|0|0|0	0.47	0.95	10	0.14
HNRNPM	NP_660213.1	MRPL30	0|2	2	1	2	0|0|0|0|0|0|0|0	0.47	0.95	10	0.14
HNRNPM	NP_055506.1	AQR	0|2	2	1	2	0|0|0|0|0|0|0|0	0.47	0.95	10	0.14
HNRNPM	NP_001167558.1	NCOA3	0|2	2	1	2	0|0|0|0|0|0|0|0	0.47	0.95	10	0.14
HNRNPM	NP_001020374.1	U2AF1	0|8	8	4	2	0|3|0|3|0|0|0|2	0.46	0.92	2	0.22
HNRNPM	NP_002755.1	PRPS1	0|4	4	2	2	0|0|0|0|0|0|0|2	0.43	0.85	4	0.22
HNRNPM	NP_057103.2	LUC7L2	0|4	4	2	2	0|2|0|0|0|0|0|0	0.43	0.85	4	0.22
HNRNPM	NP_001427.2	FBL	26|14	40	20	2	6|8|11|5|2|11|7|8	0.38	0.77	2.11	0.23
HNRNPM	NP_001060.1	TUBB2A	7|0	7	3.5	2	0|0|0|0|0|5|0|0	0.4	0.8	2.8	0.23
HNRNPM	NP_001012.1	RPS17	3|0	3	1.5	2	0|0|0|0|0|0|0|2	0.36	0.72	3	0.23
HNRNPM	NP_055152.1	PPIL2	3|0	3	1.5	2	0|0|0|0|2|0|0|0	0.36	0.72	3	0.23
HNRNPM	NP_001121698.1	DIS3	3|0	3	1.5	2	0|0|2|0|0|0|0|0	0.36	0.72	3	0.23
HNRNPM	NP_000985.1	RPL32	7|4	11	5.5	2	0|0|0|0|0|6|0|2	0.35	0.58	2.75	0.24
HNRNPM	NP_006017.1	H1FX	2|6	8	4	2	4|0|2|0|0|0|0|0	0.36	0.67	2.67	0.24
HNRNPM	NP_817092.1	PPM1G	6|0	6	3	2	0|2|0|0|4|0|0|0	0.34	0.67	2	0.24
HNRNPM	NP_006187.2	PCBP1	12|17	29	14.5	2	4|7|5|6|7|5|2|3	0.29	0.57	2.32	0.25
HNRNPM	NP_006301.3	NPEPPS	6|6	12	6	2	0|0|2|0|0|7|0|0	0.3	0.3	2.67	0.25
HNRNPM	NP_001091868.1	COPA	0|5	5	2.5	2	2|0|3|0|0|0|0|0	0.33	0.66	2	0.25
HNRNPM	NP_006266.2	SRSF6	3|0	3	1.5	2	3|0|0|0|0|0|0|0	0.29	0.58	2	0.25
HNRNPM	NP_001104792.1	DDX54	2|4	6	3	2	0|0|0|0|0|3|0|2	0.27	0.46	2.4	0.26
HNRNPM	NP_057396.1	WBP11	6|0	6	3	2	0|0|2|3|3|0|0|0	0.26	0.51	1.5	0.26
HNRNPM	NP_004228.1	TRIP13	2|3	5	2.5	2	0|0|2|0|0|2|0|0	0.26	0.38	2.5	0.26
HNRNPM	NP_001177255.1	DGCR8	2|0	2	1	2	0|0|0|0|2|0|0|0	0.25	0.5	2	0.27
HNRNPM	NP_001034180.1	PRPS2	2|0	2	1	2	0|0|0|0|0|2|0|0	0.25	0.5	2	0.27
HNRNPM	NP_001158095.1	AGO2	2|0	2	1	2	0|0|0|0|0|2|0|0	0.25	0.5	2	0.27
HNRNPM	NP_004784.2	LONP1	0|2	2	1	2	0|0|0|0|0|0|0|2	0.25	0.5	2	0.27
HNRNPM	NP_005689.2	SCAMP3	0|2	2	1	2	0|0|0|2|0|0|0|0	0.25	0.5	2	0.27
HNRNPM	NP_001035809.1	ABCE1	3|11	14	7	2	4|3|4|0|0|0|0|5	0.24	0.49	1.75	0.29
HNRNPM	NP_056050.1	CSTF2T	2|3	5	2.5	2	0|0|0|5|0|0|0|0	0.23	0.33	2	0.29
HNRNPM	NP_000992.1	RPL36AL	0|4	4	2	2	0|0|2|0|0|3|0|0	0.23	0.46	1.6	0.29
HNRNPM	NP_003128.3	SRPK1	9|8	17	8.5	2	4|3|0|0|6|0|0|0	0.22	0.3	2.62	0.3
HNRNPM	NP_002477.1	NCBP1	5|0	5	2.5	2	2|2|0|0|3|0|0|0	0.2	0.4	1.43	0.3
HNRNPM	NP_077007.1	WDR77	2|0	2	1	2	0|0|0|0|3|0|0|0	0.19	0.38	1.33	0.3
HNRNPM	NP_006318.1	TIMM23	2|0	2	1	2	0|0|0|0|0|3|0|0	0.19	0.38	1.33	0.3
HNRNPM	NP_001106849.1	FANCI	0|2	2	1	2	0|0|0|0|3|0|0|0	0.19	0.38	1.33	0.3
HNRNPM	NP_001244222.1	HNRNPH1	73|61	134	67	2	11|0|11|11|9|23|22|34	0.17	0.34	2.98	0.32
HNRNPM	NP_443157.1	LENG8	11|15	26	13	2	3|4|2|4|10|0|0|0	0.19	0.36	2.48	0.32
HNRNPM	NP_004587.1	SNRPA	6|4	10	5	2	2|3|4|0|0|0|0|0	0.17	0.31	2.22	0.32
HNRNPM	NP_000782.1	DHFR	5|4	9	4.5	2	0|0|0|0|2|3|0|3	0.15	0.23	2.25	0.32
HNRNPM	NP_006538.2	IGF2BP3	16|12	28	14	2	3|2|7|4|4|6|2|8	0.14	0.28	2.24	0.33
HNRNPM	NP_067038.1	RPRD1B	7|7	14	7	2	3|0|4|2|3|0|0|0	0.13	0.13	2.33	0.33
HNRNPM	NP_057174.1	RBM7	4|0	4	2	2	3|3|0|0|0|0|0|0	0.15	0.3	1.33	0.33
HNRNPM	NP_003133.1	SSB	0|4	4	2	2	0|0|3|0|3|0|0|0	0.15	0.3	1.33	0.33
HNRNPM	NP_001212.2	CAMK2D	0|2	2	1	2	4|0|0|0|0|0|0|0	0.12	0.24	1	0.33
HNRNPM	NP_000969.1	RPL23	19|8	27	13.5	2	6|2|6|3|8|10|6|3	0.12	0.23	1.8	0.34
HNRNPM	NP_005773.3	ALYREF	10|8	18	9	2	5|3|4|4|3|0|0|0	0.12	0.21	2.25	0.34
HNRNPM	NP_055484.3	NUP93	5|7	12	6	2	0|0|3|0|0|5|0|3	0.12	0.22	2.18	0.34
HNRNPM	NP_001046.2	SULT1A1	7|0	7	3.5	2	0|0|0|0|0|8|0|3	0.11	0.22	1.27	0.34
HNRNPM	NP_005841.1	SF3B4	0|6	6	3	2	4|0|3|0|3|0|0|0	0.09	0.18	1.2	0.34
HNRNPM	NP_055898.1	CDK12	7|4	11	5.5	2	4|3|2|3|2|0|0|0	0.07	0.13	1.83	0.35
HNRNPM	NP_071896.8	NOC3L	2|3	5	2.5	2	0|3|3|0|0|0|0|0	0.08	0.12	1.67	0.35
HNRNPM	NP_008996.1	CDC37	0|3	3	1.5	2	0|0|2|0|4|0|0|0	0.07	0.13	1	0.35
HNRNPM	NP_005446.2	ZRANB2	2|0	2	1	2	0|2|0|2|0|0|0|0	0.07	0.14	1	0.35
HNRNPM	NP_036357.1	NUBP2	2|0	2	1	2	0|0|2|0|0|2|0|0	0.07	0.14	1	0.35
HNRNPM	NP_060945.2	TMEM165	2|0	2	1	2	0|2|0|0|2|0|0|0	0.07	0.14	1	0.35
HNRNPM	NP_001092872.1	CCNK	10|8	18	9	2	0|2|5|4|6|0|0|0	0.06	0.11	2.12	0.36
HNRNPM	NP_001138916.1	SCAF4	5|3	8	4	2	0|3|2|0|4|0|0|0	0.06	0.12	1.78	0.36
HNRNPM	NP_004535.1	NDUFA10	5|0	5	2.5	2	0|0|0|0|0|4|3|2	0.06	0.12	1.11	0.36
HNRNPM	NP_006353.2	NXF1	3|2	5	2.5	2	0|2|0|0|0|2|0|2	0.06	0.1	1.67	0.36
HNRNPM	NP_001193355.1	USMG5	3|0	3	1.5	2	0|0|0|0|0|3|0|3	0.06	0.12	1	0.36
HNRNPM	NP_006537.3	IGF2BP1	21|32	53	26.5	2	11|12|15|7|9|9|6|14	0.04	0.08	2.04	0.37
HNRNPM	NP_000979.1	RPL27	11|9	20	10	2	0|4|5|0|4|6|2|2	0.04	0.08	2.11	0.37
HNRNPM	NP_001035526.1	YARS2	4|3	7	3.5	2	0|0|2|0|0|2|0|4	0.05	0.08	1.75	0.37
HNRNPM	NP_005964.3	PRCC	2|3	5	2.5	2	0|2|0|5|0|0|0|0	0.05	0.07	1.43	0.37
HNRNPM	NP_055464.1	SAFB2	5|18	23	11.5	2	8|7|10|5|0|0|0|0	0.04	0.08	1.53	0.38
HNRNPM	NP_005617.2	SRSF4	0|5	5	2.5	2	0|0|2|0|0|3|0|5	0.03	0.06	1	0.39
HNRNPM	NP_892021.1	ZNF326	30|25	55	27.5	2	7|5|3|0|0|7|17|14	0.02	0.04	2.44	0.4
HNRNPM	NP_001153408.1	EBNA1BP2	2|4	6	3	2	0|0|10|0|0|0|0|0	0.02	0.04	1.2	0.4
HNRNPM	NP_055950.1	NUP205	0|5	5	2.5	2	2|0|0|0|0|4|2|2	0.03	0.05	1	0.4
HNRNPM	NP_002746.1	MAP2K1	0|2	2	1	2	0|0|2|0|0|4|0|0	0.02	0.04	0.67	0.4
HNRNPM	NP_000703.2	BLVRA	0|3	3	1.5	2	0|0|0|0|0|0|2|6	0.02	0.04	0.75	0.41
HNRNPM	NP_001254739.1	EIF6	2|0	2	1	2	0|0|0|0|0|0|3|3	0.02	0.04	0.67	0.41
HNRNPM	NP_006242.5	PRKAA1	2|0	2	1	2	0|0|0|3|3|0|0|0	0.02	0.04	0.67	0.41
HNRNPM	NP_060791.3	BRIX1	6|9	15	7.5	2	2|4|4|0|0|4|2|5	0.02	0.03	1.76	0.42
HNRNPM	NP_001020376.1	AP2M1	0|2	2	1	2	2|2|0|2|0|0|0|0	0.01	0.03	0.67	0.42
HNRNPM	NP_001138898.1	YBX3	6|5	11	5.5	2	3|3|4|2|3|0|0|0	0.01	0.02	1.69	0.43
HNRNPM	NP_001128409.1	FIP1L1	15|14	29	14.5	2	9|9|7|3|3|0|0|0	0.01	0.01	2.07	0.44
HNRNPM	NP_001028886.1	NOP2	4|4	8	4	2	5|0|4|0|0|2|0|0	0.01	0.01	1.45	0.44
HNRNPM	NP_037468.1	SEC61A1	3|2	5	2.5	2	0|0|5|0|0|2|2|0	0.01	0.01	1.11	0.44
HNRNPM	NP_859067.2	CENPV	0|2	2	1	2	0|3|0|0|0|0|0|4	0.01	0.02	0.57	0.44
HNRNPM	NP_003080.2	SNRNP70	21|13	34	17	2	9|12|12|0|2|0|0|0	0	0.01	1.94	0.45
HNRNPM	NP_001135935.1	DKC1	6|8	14	7	2	6|3|4|4|2|0|0|0	0	0.01	1.65	0.45
HNRNPM	NP_057479.2	HACD3	6|5	11	5.5	2	0|2|4|2|5|3|0|0	0	0.01	1.57	0.45
HNRNPM	NP_001406.1	EIF2S3	4|5	9	4.5	2	3|3|4|0|2|2|0|0	0.01	0.01	1.5	0.45
HNRNPM	NP_004166.1	SNRPD3	5|4	9	4.5	2	2|3|4|0|3|0|0|0	0.01	0.01	1.5	0.45
HNRNPM	NP_001238968.1	RAB5C	3|3	6	3	2	0|0|3|0|0|2|0|5	0	0	1.2	0.45
HNRNPM	NP_001257817.1	SLC25A10	0|3	3	1.5	2	0|0|0|2|0|3|4|0	0	0.01	0.67	0.45
HNRNPM	NP_060365.7	DDX27	0|2	2	1	2	0|3|2|0|0|0|0|2	0.01	0.01	0.57	0.45
HNRNPM	NP_003365.1	VDAC1	3|4	7	3.5	2	0|0|0|0|0|4|4|3	0	0.01	1.27	0.46
HNRNPM	NP_001008.1	RPS13	2|0	2	1	2	0|0|0|0|0|5|0|3	0	0.01	0.5	0.46
HNRNPM	NP_006493.1	POLH	0|2	2	1	2	0|0|0|3|5|0|0|0	0	0.01	0.5	0.46
HNRNPM	NP_008933.2	ADRM1	0|2	2	1	2	0|0|0|0|0|4|0|4	0	0.01	0.5	0.46
HNRNPM	NP_001257420.1	RPL13A	4|12	16	8	2	5|5|8|0|0|5|3|6	0	0	1.33	0.47
HNRNPM	NP_064628.1	TOMM22	4|5	9	4.5	2	3|4|3|0|3|2|0|0	0	0	1.38	0.47
HNRNPM	NP_006730.2	MCM5	4|0	4	2	2	2|0|0|0|3|2|3|3	0	0.01	0.73	0.47
HNRNPM	NP_036601.2	PRPF6	3|0	3	1.5	2	3|0|5|0|0|0|0|2	0	0	0.6	0.47
HNRNPM	NP_003861.1	IQGAP1	2|0	2	1	2	0|0|3|0|0|3|0|2	0	0	0.5	0.47
HNRNPM	NP_055186.2	AKAP8L	2|0	2	1	2	0|0|0|0|0|2|3|3	0	0	0.5	0.47
HNRNPM	NP_113673.3	GRWD1	2|0	2	1	2	0|0|3|0|0|3|0|2	0	0	0.5	0.47
HNRNPM	NP_115861.1	PPIL3	2|0	2	1	2	2|2|2|0|2|0|0|0	0	0	0.5	0.47
HNRNPM	NP_006294.2	AIMP2	0|2	2	1	2	3|0|3|0|0|0|0|2	0	0	0.5	0.47
HNRNPM	NP_001188474.1	RBM15	4|8	12	6	2	4|0|0|0|0|2|6|6	0	0	1.33	0.48
HNRNPM	NP_059133.1	CPSF2	6|5	11	5.5	2	5|0|4|3|3|0|0|0	0	0	1.47	0.48
HNRNPM	NP_001166299.1	YTHDF2	4|6	10	5	2	0|2|4|4|4|0|0|3	0	0	1.33	0.48
HNRNPM	NP_055814.1	RAB21	0|3	3	1.5	2	2|2|0|0|0|3|3|2	0	0	0.6	0.48
HNRNPM	NP_001026997.1	BOLA2	2|0	2	1	2	0|0|0|0|0|5|4|0	0	0	0.44	0.48
HNRNPM	NP_003082.1	SNRPB	5|7	12	6	2	2|3|7|0|5|0|0|0	0	0	1.41	0.49
HNRNPM	NP_076950.1	DDX50	0|3	3	1.5	2	2|3|6|0|0|0|0|0	0	0	0.55	0.49
HNRNPM	NP_001005360.1	DNM2	2|0	2	1	2	0|0|0|0|2|3|0|4	0	0	0.44	0.49
HNRNPM	NP_002801.1	PSMD4	2|0	2	1	2	2|0|0|5|0|2|0|0	0	0	0.44	0.49
HNRNPM	NP_006319.1	RBM14	36|43	79	39.5	2	2|7|3|3|2|18|24|17	0	0	2.39	0.5
HNRNPM	NP_001275.1	AP3S1	2|3	5	2.5	2	0|2|2|3|4|0|0|0	0	0	0.91	0.5
HNRNPM	NP_001651.1	ARF4	2|2	4	2	2	2|2|3|2|0|3|0|0	0	0	0.8	0.5
HNRNPM	NP_001168.1	ARL1	2|2	4	2	2	0|3|0|0|0|4|0|3	0	0	0.8	0.5
HNRNPM	NP_057562.3	ZC3HC1	3|0	3	1.5	2	3|0|2|4|2|0|0|0	0	0	0.55	0.5
HNRNPM	NP_112243.1	RAB1B	12|6	18	9	2	5|6|0|0|0|5|3|10	0	0	1.38	0.51
HNRNPM	NP_000974.1	RPL22	4|4	8	4	2	4|3|3|0|4|2|3|3	0	0	1.14	0.51
HNRNPM	NP_009205.3	ACOT7	0|4	4	2	2	2|0|3|0|0|2|0|6	0	0	0.62	0.51
HNRNPM	NP_001006.1	RPS11	8|15	23	11.5	2	9|10|7|5|4|4|5|4	0	0	1.48	0.52
HNRNPM	NP_036473.2	GTPBP4	7|7	14	7	2	3|5|5|0|3|5|3|4	0	0	1.47	0.52
HNRNPM	NP_612510.1	TECR	5|6	11	5.5	2	3|5|3|3|4|4|2|4	0	0	1.29	0.52
HNRNPM	NP_038470.1	STOML2	3|2	5	2.5	2	2|0|3|0|0|2|2|5	0	0	0.83	0.52
HNRNPM	NP_057123.1	C14orf166	2|3	5	2.5	2	3|3|3|3|3|2|0|3	0	0	0.83	0.52
HNRNPM	NP_001243048.1	NAA10	3|0	3	1.5	2	0|2|3|0|2|0|0|5	0	0	0.5	0.52
HNRNPM	NP_002907.1	RFC4	2|0	2	1	2	2|0|2|3|3|0|0|0	0	0	0.4	0.52
HNRNPM	NP_001019820.1	CANX	5|3	8	4	2	0|0|6|0|0|2|0|8	0	0	1	0.53
HNRNPM	NP_003391.1	XPO1	5|3	8	4	2	2|0|4|0|0|8|0|2	0	0	1	0.53
HNRNPM	NP_001252.1	CDK9	4|3	7	3.5	2	3|3|2|6|2|0|0|0	0	0	1	0.53
HNRNPM	NP_002005.1	FKBP4	2|2	4	2	2	0|0|0|6|2|0|0|4	0	0	0.67	0.53
HNRNPM	NP_001137545.1	CHORDC1	0|4	4	2	2	0|0|6|2|2|2|0|4	0	0	0.57	0.53
HNRNPM	NP_008855.1	SRSF1	12|12	24	12	2	7|10|6|3|2|0|5|2	0	0	1.71	0.54
HNRNPM	NP_001177916.1	SRSF11	11|9	20	10	2	6|8|6|3|6|0|0|0	0	0	1.54	0.54
HNRNPM	NP_006078.2	TUBB4A	0|11	11	5.5	2	0|0|0|0|13|0|8|5	0	0	0.85	0.54
HNRNPM	NP_149351.1	SURF4	5|5	10	5	2	5|4|5|0|3|3|2|2	0	0	1.18	0.54
HNRNPM	NP_000980.1	RPL30	5|3	8	4	2	4|3|2|0|0|6|3|3	0	0	1	0.54
HNRNPM	NP_057439.2	DDX47	3|0	3	1.5	2	0|0|4|0|0|6|0|3	0	0	0.46	0.54
HNRNPM	NP_061862.1	RBM27	14|7	21	10.5	2	7|8|4|11|5|0|0|0	0	0	1.35	0.55
HNRNPM	NP_002617.3	PFKL	9|7	16	8	2	2|0|8|0|0|3|4|8	0	0	1.39	0.55
HNRNPM	NP_055968.1	PHF3	7|6	13	6.5	2	6|7|4|3|3|0|0|0	0	0	1.3	0.55
HNRNPM	NP_000986.2	RPL34	6|4	10	5	2	2|3|4|0|0|6|3|5	0	0	1.11	0.55
HNRNPM	NP_000242.1	MSH2	4|0	4	2	2	4|5|3|0|3|2|0|2	0	0	0.53	0.55
HNRNPM	NP_001032583.1	DYNLL1	0|3	3	1.5	2	4|2|2|0|5|0|0|0	0	0	0.46	0.55
HNRNPM	NP_003518.2	HIST1H2BO	30|0	30	15	2	30|3|3|16|0|3|0|3	0	0	1.15	0.56
HNRNPM	NP_001229528.1	RBM39	3|5	8	4	2	2|0|6|2|0|5|0|4	0	0	0.94	0.56
HNRNPM	NP_003553.2	SLC25A11	4|4	8	4	2	4|2|0|0|3|4|4|4	0	0	1	0.56
HNRNPM	NP_006351.2	EIF3M	2|3	5	2.5	2	2|2|3|4|5|0|0|0	0	0	0.71	0.56
HNRNPM	NP_009166.2	XPOT	2|2	4	2	2	0|0|5|0|3|5|0|0	0	0	0.62	0.56
HNRNPM	NP_689926.1	STT3A	2|2	4	2	2	2|0|4|0|0|2|0|5	0	0	0.62	0.56
HNRNPM	NP_000983.1	RPL29	3|0	3	1.5	2	0|4|0|6|0|4|0|0	0	0	0.43	0.56
HNRNPM	NP_115687.2	POLDIP3	3|0	3	1.5	2	0|2|6|3|3|0|0|0	0	0	0.43	0.56
HNRNPM	NP_115914.1	TUBB6	9|12	21	10.5	2	9|5|2|0|0|11|4|2	0	0	1.45	0.57
HNRNPM	NP_000984.1	RPL31	4|8	12	6	2	4|5|9|2|3|5|0|2	0	0	1.04	0.57
HNRNPM	NP_002700.1	PPP1CB	5|4	9	4.5	2	3|4|6|4|4|0|0|0	0	0	1	0.57
HNRNPM	NP_003744.1	EIF3D	4|2	6	3	2	5|0|4|4|2|3|0|2	0	0	0.75	0.57
HNRNPM	NP_001030168.1	RPL14	0|5	5	2.5	2	4|5|6|0|0|3|0|2	0	0	0.56	0.57
HNRNPM	NP_055555.1	EIF4A3	8|12	20	10	2	3|5|6|0|3|9|4|10	0	0	1.33	0.58
HNRNPM	NP_008869.1	SNRPD1	10|8	18	9	2	8|3|11|3|5|0|0|0	0	0	1.33	0.58
HNRNPM	NP_000987.2	RPL35A	4|11	15	7.5	2	6|12|6|0|2|4|3|4	0	0	1.07	0.58
HNRNPM	NP_002941.1	RPN1	7|5	12	6	2	0|0|13|0|0|3|0|7	0	0	1.04	0.58
HNRNPM	NP_001129243.1	RPN2	3|6	9	4.5	2	0|0|6|0|0|5|0|10	0	0	0.86	0.58
HNRNPM	NP_000692.2	ATP1A1	5|4	9	4.5	2	0|0|9|2|0|3|2|5	0	0	0.95	0.58
HNRNPM	NP_001159968.1	SLC16A1	4|4	8	4	2	2|3|4|0|3|6|3|5	0	0	0.89	0.58
HNRNPM	NP_001253968.1	LARP7	3|0	3	1.5	2	2|5|2|0|6|0|0|0	0	0	0.4	0.58
HNRNPM	NP_057226.1	HSD17B12	3|0	3	1.5	2	2|0|0|0|0|8|0|6	0	0	0.38	0.58
HNRNPM	NP_002254.2	KIFC1	0|3	3	1.5	2	0|7|3|2|3|0|0|0	0	0	0.4	0.58
HNRNPM	NP_001010.2	RPS15A	18|20	38	19	2	7|7|9|9|13|13|4|8	0	0	1.73	0.59
HNRNPM	NP_009035.3	RPL10A	3|14	17	8.5	2	6|7|5|2|4|13|4|8	0	0	1	0.59
HNRNPM	NP_036377.1	SNW1	7|5	12	6	2	4|4|6|9|4|0|0|0	0	0	1.04	0.59
HNRNPM	NP_002699.1	PPP1CA	6|4	10	5	2	5|7|5|4|3|0|0|0	0	0	0.95	0.59
HNRNPM	NP_000967.1	RPL12	4|4	8	4	2	3|4|3|0|3|6|3|6	0	0	0.84	0.59
HNRNPM	NP_003745.1	EIF3F	3|5	8	4	2	5|3|7|0|4|3|0|3	0	0	0.84	0.59
HNRNPM	NP_005830.2	SRRM1	2|0	2	1	2	4|3|0|0|0|0|3|4	0	0	0.29	0.59
HNRNPM	NP_001061.2	TUBG1	0|2	2	1	2	0|0|0|2|3|6|3|0	0	0	0.29	0.59
HNRNPM	NP_001123478.1	GSPT1	0|2	2	1	2	2|0|0|6|7|0|0|0	0	0	0.27	0.59
HNRNPM	NP_001122383.1	PCBP2	33|29	62	31	2	4|4|7|17|17|18|11|13	0	0	1.91	0.6
HNRNPM	NP_001014972.1	ZNF638	9|10	19	9.5	2	9|10|8|0|2|0|0|0	0	0	1.31	0.6
HNRNPM	NP_757386.2	SUGP1	12|7	19	9.5	2	4|8|6|7|11|0|0|0	0	0	1.19	0.6
HNRNPM	NP_001244120.1	DDX6	6|9	15	7.5	2	4|6|6|6|9|0|2|2	0	0	1.11	0.6
HNRNPM	NP_066952.1	PPA1	4|5	9	4.5	2	2|0|2|0|0|5|5|9	0	0	0.86	0.6
HNRNPM	NP_001153575.1	ZC3H14	2|5	7	3.5	2	5|5|6|4|3|0|0|0	0	0	0.7	0.6
HNRNPM	NP_006098.2	LUC7L3	0|3	3	1.5	2	5|4|4|0|4|0|2|2	0	0	0.35	0.6
HNRNPM	NP_002097.1	H2AFZ	2|0	2	1	2	0|4|7|0|0|0|4|0	0	0	0.27	0.6
HNRNPM	NP_000507.1	GNAS	0|2	2	1	2	0|0|4|0|0|2|3|6	0	0	0.27	0.6
HNRNPM	NP_001020278.1	ADAR	13|20	33	16.5	2	9|8|14|10|11|2|10|7	0	0	1.47	0.61
HNRNPM	NP_001014.1	RPS20	9|8	17	8.5	2	4|8|5|6|4|8|6|5	0	0	1.21	0.61
HNRNPM	NP_060362.3	PRPF40A	4|6	10	5	2	5|9|6|3|3|0|0|0	0	0	0.87	0.61
HNRNPM	NP_002618.1	PFKP	6|4	10	5	2	5|4|7|2|2|5|3|6	0	0	0.87	0.61
HNRNPM	NP_057018.1	NOP58	7|2	9	4.5	2	6|7|8|0|4|2|0|0	0	0	0.72	0.61
HNRNPM	NP_001116855.1	BCOR	3|4	7	3.5	2	3|4|5|6|5|0|0|0	0	0	0.7	0.61
HNRNPM	NP_009106.1	ERLIN2	4|2	6	3	2	3|4|4|0|0|5|5|6	0	0	0.6	0.61
HNRNPM	NP_001180384.1	NSUN2	2|4	6	3	2	2|4|2|3|4|8|0|4	0	0	0.6	0.61
HNRNPM	NP_009096.2	SF3A2	3|2	5	2.5	2	3|4|5|5|4|0|0|0	0	0	0.56	0.61
HNRNPM	NP_001020419.1	DUT	0|4	4	2	2	0|3|3|5|0|3|5|7	0	0	0.4	0.61
HNRNPM	NP_006704.3	SUB1	3|0	3	1.5	2	3|2|3|5|7|0|0|0	0	0	0.33	0.61
HNRNPM	NP_056018.2	RPRD2	20|14	34	17	2	12|13|9|7|12|0|0|0	0	0	1.48	0.62
HNRNPM	NP_001672.1	ATP2A2	13|8	21	10.5	2	7|5|16|3|6|6|0|6	0	0	1.2	0.62
HNRNPM	NP_001017.1	RPS24	11|8	19	9.5	2	7|6|7|6|8|10|8|5	0	0	1.15	0.62
HNRNPM	NP_001243509.1	RPL10	5|9	14	7	2	6|7|4|7|6|9|4|5	0	0	0.97	0.62
HNRNPM	NP_005737.1	NAMPT	7|6	13	6.5	2	0|0|0|0|4|13|5|5	0	0	0.96	0.62
HNRNPM	NP_112598.2	EPPK1	5|7	12	6	2	0|0|0|2|0|15|4|6	0	0	0.89	0.62
HNRNPM	NP_055121.1	RTCB	7|3	10	5	2	6|2|6|4|10|4|2|4	0	0	0.77	0.62
HNRNPM	NP_055871.1	RRP1B	6|2	8	4	2	6|7|7|3|4|2|0|0	0	0	0.67	0.62
HNRNPM	NP_004721.1	ETF1	4|3	7	3.5	2	2|0|0|5|9|5|0|0	0	0	0.67	0.62
HNRNPM	NP_060268.2	YTHDF1	3|4	7	3.5	2	2|4|3|0|0|5|9|3	0	0	0.67	0.62
HNRNPM	NP_003850.1	DPM1	0|3	3	1.5	2	2|0|5|0|0|6|3|5	0	0	0.32	0.62
HNRNPM	NP_060082.2	ZCCHC8	24|19	43	21.5	2	17|16|15|4|6|0|0|0	0	0	1.59	0.63
HNRNPM	NP_003357.2	UQCRC2	15|27	42	21	2	4|0|11|2|0|18|8|21	0	0	1.45	0.63
HNRNPM	NP_056175.3	SKIV2L2	22|19	41	20.5	2	20|10|16|5|5|3|0|0	0	0	1.61	0.63
HNRNPM	NP_000962.2	RPL7	14|23	37	18.5	2	8|11|19|8|6|9|3|14	0	0	1.4	0.63
HNRNPM	NP_006614.2	PHGDH	8|7	15	7.5	2	4|4|11|3|4|10|4|5	0	0	1	0.63
HNRNPM	NP_006383.2	NOP56	4|4	8	4	2	4|9|6|0|0|0|4|3	0	0	0.7	0.63
HNRNPM	NP_001034708.1	PRMT5	3|3	6	3	2	0|3|0|9|9|0|0|0	0	0	0.57	0.63
HNRNPM	NP_000099.2	DLD	4|0	4	2	2	3|0|3|0|0|8|2|9	0	0	0.35	0.63
HNRNPM	NP_073591.2	SFXN1	11|10	21	10.5	2	5|3|9|0|0|10|3|13	0	0	1.14	0.64
HNRNPM	NP_002800.2	PSMD3	4|12	16	8	2	6|8|10|2|6|12|7|8	0	0	0.84	0.64
HNRNPM	NP_004930.1	DDX1	7|9	16	8	2	9|5|0|8|11|5|0|5	0	0	0.97	0.64
HNRNPM	NP_001153682.1	SLC25A13	7|8	15	7.5	2	3|2|6|2|2|8|5|11	0	0	1	0.64
HNRNPM	NP_000982.2	RPL28	4|10	14	7	2	5|3|7|2|4|12|7|7	0	0	0.85	0.64
HNRNPM	NP_000966.2	RPL11	4|6	10	5	2	7|5|7|3|3|9|3|5	0	0	0.71	0.64
HNRNPM	NP_004593.2	STAU1	4|4	8	4	2	6|9|5|2|4|0|0|0	0	0	0.67	0.64
HNRNPM	NP_002086.1	GTF2E2	4|3	7	3.5	2	5|5|5|5|8|0|0|0	0	0	0.61	0.64
HNRNPM	NP_115553.2	PHAX	0|4	4	2	2	4|5|0|6|9|0|0|0	0	0	0.33	0.64
HNRNPM	NP_001001563.1	TIMM50	12|16	28	14	2	4|4|12|4|6|12|11|10	0	0	1.24	0.65
HNRNPM	NP_055160.2	ZNF318	11|17	28	14	2	11|14|15|8|7|0|0|0	0	0	1.17	0.65
HNRNPM	NP_006079.1	TUBB4B	16|10	26	13	2	12|10|13|4|0|12|3|2	0	0	1.11	0.65
HNRNPM	NP_001020241.1	RPS14	11|11	22	11	2	6|8|10|2|6|11|7|10	0	0	1.13	0.65
HNRNPM	NP_005906.2	MCM6	12|9	21	10.5	2	8|6|17|5|5|10|2|6	0	0	1.02	0.65
HNRNPM	NP_001137533.1	COPB1	7|9	16	8	2	6|6|5|9|10|10|6|5	0	0	0.91	0.65
HNRNPM	NP_001007794.1	BUB3	7|6	13	6.5	2	9|6|4|9|8|0|4|3	0	0	0.81	0.65
HNRNPM	NP_001242941.1	MYH10	9|0	9	4.5	2	2|0|0|7|0|28|0|0	0	0	0.49	0.65
HNRNPM	NP_055040.2	PPP2R1A	3|6	9	4.5	2	4|5|0|7|14|4|3|2	0	0	0.6	0.65
HNRNPM	NP_000972.1	RPL19	0|5	5	2.5	2	8|4|0|8|5|6|0|4	0	0	0.37	0.65
HNRNPM	NP_004550.2	YBX1	21|20	41	20.5	2	14|9|25|9|9|3|3|4	0	0	1.44	0.66
HNRNPM	NP_000960.2	RPL5	11|26	37	18.5	2	9|17|21|10|8|13|5|14	0	0	1.14	0.66
HNRNPM	NP_000970.1	RPL18	11|14	25	12.5	2	10|10|16|0|0|9|5|8	0	0	1.11	0.66
HNRNPM	NP_000975.2	RPL23A	11|13	24	12	2	9|9|9|6|7|15|9|12	0	0	1.07	0.66
HNRNPM	NP_000971.1	RPL18A	7|13	20	10	2	11|4|7|2|4|16|3|9	0	0	0.93	0.66
HNRNPM	NP_001019397.1	ARF1	7|12	19	9.5	2	9|10|17|4|3|8|8|7	0	0	0.86	0.66
HNRNPM	NP_067062.1	RBM25	8|9	17	8.5	2	8|17|10|4|4|0|2|2	0	0	0.87	0.66
HNRNPM	NP_004850.1	CLTC	3|10	13	6.5	2	6|5|18|0|0|6|0|11	0	0	0.63	0.66
HNRNPM	NP_002146.2	HSPA6	12|0	12	6	2	0|0|13|19|12|0|0|0	0	0	0.55	0.66
HNRNPM	NP_000961.2	RPL6	35|54	89	44.5	2	26|34|32|8|13|19|10|17	0	0	1.6	0.67
HNRNPM	NP_821133.1	TUBB	46|41	87	43.5	2	24|17|25|20|28|23|13|15	0	0	1.74	0.67
HNRNPM	NP_001240308.1	RPL15	30|36	66	33	2	23|22|21|18|7|17|11|10	0	0	1.57	0.67
HNRNPM	NP_000998.1	RPS4X	24|23	47	23.5	2	10|9|21|3|9|18|9|15	0	0	1.47	0.67
HNRNPM	NP_001011.1	RPS16	18|7	25	12.5	2	7|6|14|5|3|20|9|11	0	0	0.93	0.67
HNRNPM	NP_005795.2	DDX39A	11|8	19	9.5	2	6|0|16|4|7|11|5|11	0	0	0.84	0.67
HNRNPM	NP_001193943.1	SERPINH1	6|12	18	9	2	4|3|10|4|5|12|11|12	0	0	0.8	0.67
HNRNPM	NP_004631.1	DDX39B	10|8	18	9	2	0|5|18|0|5|9|0|10	0	0	0.86	0.67
HNRNPM	NP_001035095.1	TCERG1	10|8	18	9	2	4|9|13|7|15|0|0|0	0	0	0.82	0.67
HNRNPM	NP_001243064.1	CSE1L	7|10	17	8.5	2	7|2|18|2|6|11|0|5	0	0	0.81	0.67
HNRNPM	NP_002626.1	SLC25A3	8|9	17	8.5	2	0|5|14|2|0|13|0|9	0	0	0.83	0.67
HNRNPM	NP_003081.2	SNRPA1	10|6	16	8	2	11|14|9|10|9|0|0|0	0	0	0.73	0.67
HNRNPM	NP_001164040.1	CXorf56	6|7	13	6.5	2	9|6|11|11|7|0|0|0	0	0	0.68	0.67
HNRNPM	NP_006074.2	IK	0|5	5	2.5	2	6|9|8|8|8|0|0|0	0	0	0.3	0.67
HNRNPM	NP_001348.2	DHX9	100|82	182	91	2	38|50|57|15|26|37|31|42	0	0	1.95	0.68
HNRNPM	NP_001258025.1	PUF60	44|40	84	42	2	24|27|25|20|26|0|0|0	0	0	1.65	0.68
HNRNPM	NP_006833.2	SF3B2	26|32	58	29	2	23|15|25|13|19|0|0|0	0	0	1.41	0.68
HNRNPM	NP_001258978.1	TRAP1	18|36	54	27	2	10|8|30|6|7|18|14|26	0	0	1.23	0.68
HNRNPM	NP_001777.1	CDK1	20|12	32	16	2	7|14|13|18|15|15|6|9	0	0	1.03	0.68
HNRNPM	NP_004232.2	JMJD1C	17|14	31	15.5	2	13|7|15|12|17|0|0|0	0	0	1.09	0.68
HNRNPM	NP_000652.2	RPL9	16|13	29	14.5	2	10|10|15|4|3|19|11|11	0	0	1.04	0.68
HNRNPM	NP_000973.2	RPL21	11|14	25	12.5	2	14|14|12|5|7|13|8|7	0	0	0.94	0.68
HNRNPM	NP_005907.3	MCM7	15|10	25	12.5	2	12|14|12|5|10|17|7|11	0	0	0.91	0.68
HNRNPM	NP_001143.2	SLC25A5	12|10	22	11	2	4|19|6|10|11|10|6|9	0	0	0.88	0.68
HNRNPM	NP_001171712.1	VDAC2	8|12	20	10	2	12|7|13|6|12|9|13|12	0	0	0.8	0.68
HNRNPM	NP_006378.3	CHERP	12|8	20	10	2	14|12|10|3|15|0|0|0	0	0	0.78	0.68
HNRNPM	NP_002625.1	PHB	8|11	19	9.5	2	7|3|10|0|0|15|9|13	0	0	0.81	0.68
HNRNPM	NP_060918.2	CAND1	10|9	19	9.5	2	5|6|11|0|5|18|5|10	0	0	0.84	0.68
HNRNPM	NP_000978.1	RPL26	5|12	17	8.5	2	3|6|10|2|3|14|10|15	0	0	0.69	0.68
HNRNPM	NP_004981.2	MARS	5|9	14	7	2	8|10|14|8|8|10|2|9	0	0	0.65	0.68
HNRNPM	NP_001129166.1	VDAC3	6|7	13	6.5	2	3|3|9|3|5|12|9|11	0	0	0.63	0.68
HNRNPM	NP_001106207.1	FAM208A	4|8	12	6	2	14|10|5|7|12|0|0|0	0	0	0.56	0.68
HNRNPM	NP_001139019.1	RBM17	6|3	9	4.5	2	9|11|10|7|8|0|0|0	0	0	0.47	0.68
HNRNPM	NP_001231.2	CCNT1	3|6	9	4.5	2	4|10|5|13|12|0|0|0	0	0	0.45	0.68
HNRNPM	NP_001164006.1	ATAD3A	2|5	7	3.5	2	0|0|8|0|0|12|4|12	0	0	0.39	0.68
HNRNPM	NP_001019770.1	HIST2H2BF	29|32	61	30.5	2	30|7|5|0|15|3|33|3	0	0	1.44	0.69
HNRNPM	NP_001017423.1	ALDH18A1	23|31	54	27	2	16|20|19|7|10|29|19|24	0	0	1.17	0.69
HNRNPM	NP_001349.2	DHX15	29|24	53	26.5	2	20|21|23|9|14|7|12|19	0	0	1.28	0.69
HNRNPM	NP_000958.1	RPL3	24|28	52	26	2	15|14|24|10|10|29|10|13	0	0	1.27	0.69
HNRNPM	NP_000810.1	GART	21|21	42	21	2	10|9|19|14|22|22|12|14	0	0	1.09	0.69
HNRNPM	NP_001138303.1	PHB2	18|22	40	20	2	16|17|18|7|13|21|14|16	0	0	1.11	0.69
HNRNPM	NP_001003.1	RPS8	18|20	38	19	2	14|22|18|7|8|16|16|14	0	0	1.06	0.69
HNRNPM	NP_000963.1	RPL7A	17|19	36	18	2	21|17|16|7|4|10|7|8	0	0	1.12	0.69
HNRNPM	NP_006089.1	RACK1	19|17	36	18	2	9|5|16|3|4|17|11|22	0	0	1.09	0.69
HNRNPM	NP_076943.1	C19orf43	12|15	27	13.5	2	6|17|7|15|18|0|0|0	0	0	0.95	0.69
HNRNPM	NP_001002.1	RPS7	13|12	25	12.5	2	11|8|15|7|11|17|4|8	0	0	0.93	0.69
HNRNPM	NP_001191397.1	RBM10	7|4	11	5.5	2	7|2|18|9|12|0|0|0	0	0	0.48	0.69
HNRNPM	NP_001677.2	ATP5B	43|41	84	42	2	9|7|33|2|7|33|7|42	0	0	1.44	0.7
HNRNPM	NP_001407.1	EIF4A1	34|36	70	35	2	16|18|28|26|16|35|19|25	0	0	1.23	0.7
HNRNPM	NP_001029249.1	HIST2H4B	38|26	64	32	2	21|35|32|12|15|15|25|10	0	0	1.13	0.7
HNRNPM	NP_006316.1	RAN	30|24	54	27	2	18|16|17|38|16|24|22|19	0	0	1.05	0.7
HNRNPM	NP_002943.2	RPS2	22|17	39	19.5	2	9|17|19|16|13|26|17|16	0	0	0.99	0.7
HNRNPM	NP_001004.2	RPS9	14|20	34	17	2	15|21|20|6|11|21|12|17	0	0	0.86	0.7
HNRNPM	NP_001001.2	RPS6	14|18	32	16	2	10|24|12|13|11|17|19|19	0	0	0.81	0.7
HNRNPM	NP_000968.2	RPL13	11|18	29	14.5	2	9|10|13|3|6|21|21|26	0	0	0.72	0.7
HNRNPM	NP_000959.2	RPL4	13|14	27	13.5	2	16|13|17|3|5|24|9|20	0	0	0.7	0.7
HNRNPM	NP_031398.2	DDX42	15|10	25	12.5	2	7|13|12|22|30|0|0|0	0	0	0.65	0.7
HNRNPM	NP_001203.1	C1QBP	14|7	21	10.5	2	15|11|22|18|17|10|8|9	0	0	0.58	0.7
HNRNPM	NP_055317.1	PRPF19	10|9	19	9.5	2	16|15|17|5|12|2|2|2	0	0	0.63	0.7
HNRNPM	NP_001070908.1	BCLAF1	9|10	19	9.5	2	11|11|32|7|7|2|2|0	0	0	0.62	0.7
HNRNPM	NP_000996.2	RPS3	49|44	93	46.5	2	32|32|43|35|34|51|31|34	0	0	1.14	0.71
HNRNPM	NP_004719.2	DDX21	36|34	70	35	2	38|31|39|15|16|29|19|27	0	0	1.02	0.71
HNRNPM	NP_001073884.1	U2SURP	24|23	47	23.5	2	26|18|35|15|26|0|0|2	0	0	0.9	0.71
HNRNPM	NP_058431.2	CRK	22|22	44	22	2	25|18|18|37|25|0|0|0	0	0	0.84	0.71
HNRNPM	NP_005198.1	CRKL	22|18	40	20	2	22|20|22|33|33|6|18|12	0	0	0.73	0.71
HNRNPM	NP_001258898.1	HSP90AB1	20|18	38	19	2	13|13|28|23|19|24|14|20	0	0	0.8	0.71
HNRNPM	NP_001092.1	ACTB	13|24	37	18.5	2	24|17|22|21|14|27|25|17	0	0	0.76	0.71
HNRNPM	P00761	P00761	25|9	34	17	2	12|21|12|0|0|34|26|35	0	0	0.59	0.71
HNRNPM	NP_116021.2	PAPOLA	16|15	31	15.5	2	13|18|21|31|32|0|0|0	0	0	0.61	0.71
HNRNPM	NP_009109.3	STRAP	15|11	26	13	2	19|22|18|27|23|0|2|0	0	0	0.57	0.71
HNRNPM	NP_005947.3	MTHFD1	10|13	23	11.5	2	4|3|27|0|5|25|13|22	0	0	0.53	0.71
HNRNPM	NP_005868.1	SF3A1	15|4	19	9.5	2	21|24|19|16|18|0|0|0	0	0	0.46	0.71
HNRNPM	BirA_R118G_H0QFJ5	BirA_R118G_H0QFJ5	2081|2666	4747	2373.5	2	978|1254|623|0|0|0|0|0	0	0	3.33	0.72
HNRNPM	Streptavidin	Streptavidin	636|596	1232	616	2	596|730|567|0|0|649|739|896	0	0	0.82	0.72
HNRNPM	NP_000523.2	PCCB	224|123	347	173.5	2	110|91|143|52|53|690|648|683	0	0	0.32	0.72
HNRNPM	NP_000273.2	PCCA	186|103	289	144.5	2	114|91|162|59|65|857|762|856	0	0	0.22	0.72
HNRNPM	NP_071415.1	MCCC2	149|126	275	137.5	2	86|78|94|43|47|940|810|600	0	0	0.23	0.72
HNRNPM	NP_000911.2	PC	134|123	257	128.5	2	207|202|217|94|89|762|836|640	0	0	0.21	0.72
HNRNPM	NP_064551.3	MCCC1	156|87	243	121.5	2	88|100|138|48|41|1335|1042|1027	0	0	0.14	0.72
HNRNPM	NP_005336.3	HSPA1A	117|88	205	102.5	2	161|118|183|200|196|51|63|88	0	0	0.55	0.72
HNRNPM	NP_003371.2	VIM	58|110	168	84	2	94|148|121|50|36|63|55|70	0	0	0.78	0.72
HNRNPM	NP_942131.1	ACACA	86|74	160	80	2	211|152|103|192|168|873|1125|459	0	0	0.12	0.72
HNRNPM	NP_001393.1	EEF1A1	82|76	158	79	2	38|38|53|124|226|68|27|37	0	0	0.67	0.72
HNRNPM	NP_001104026.1	FLNA	58|66	124	62	2	662|809|657|465|673|7|4|8	0	0	0.09	0.72
HNRNPM	NP_006588.1	HSPA8	59|56	115	57.5	2	90|73|76|86|92|35|40|30	0	0	0.67	0.72
HNRNPM	NP_005518.3	HSPA1L	70|36	106	53	2	0|64|95|125|110|0|0|28	0	0	0.54	0.72
HNRNPM	NP_001001937.1	ATP5A1	50|50	100	50	2	30|27|61|21|20|59|46|57	0	0	0.9	0.72
HNRNPM	NP_008835.5	PRKDC	40|39	79	39.5	2	46|42|72|12|25|60|31|66	0	0	0.65	0.72
HNRNPM	NP_006576.2	CCT8	39|37	76	38	2	97|91|100|201|146|6|0|2	0	0	0.28	0.72
HNRNPM	NP_001419.1	ENO1	39|34	73	36.5	2	34|13|37|29|15|55|35|54	0	0	0.81	0.72
HNRNPM	NP_004095.4	FASN	36|33	69	34.5	2	355|343|352|956|1117|31|27|37	0	0	0.05	0.72
HNRNPM	NP_001180345.1	DDX3X	32|36	68	34	2	23|25|48|45|31|21|14|23	0	0	0.91	0.72
HNRNPM	NP_003312.3	TUFM	39|26	65	32.5	2	17|23|37|16|20|46|35|41	0	0	0.82	0.72
HNRNPM	NP_001171671.1	ZBTB33	35|23	58	29	2	56|41|56|46|41|0|0|0	0	0	0.58	0.72
HNRNPM	NP_004125.3	HSPA9	34|22	56	28	2	33|34|55|35|40|31|82|79	0	0	0.44	0.72
HNRNPM	NP_002511.1	NPM1	21|31	52	26	2	51|68|77|50|53|18|12|19	0	0	0.42	0.72
HNRNPM	NP_005372.2	NCL	27|23	50	25	2	36|45|50|7|10|34|22|20	0	0	0.61	0.72
HNRNPM	NP_110379.2	TCP1	30|20	50	25	2	36|35|44|47|39|29|18|19	0	0	0.6	0.72
HNRNPM	NP_001753.1	CCT6A	18|28	46	23	2	37|30|55|44|75|24|11|20	0	0	0.44	0.72
HNRNPM	NP_006436.3	PRPF8	17|26	43	21.5	2	39|44|30|20|32|3|2|2	0	0	0.59	0.72
HNRNPM	NP_005338.1	HSPA5	22|20	42	21	2	48|41|60|32|36|9|9|12	0	0	0.45	0.72
HNRNPM	NP_001952.1	EEF2	13|25	38	19	2	27|22|27|73|51|24|17|17	0	0	0.43	0.72
HNRNPM	NP_002705.2	PPP1R10	19|19	38	19	2	50|29|47|30|47|0|0|0	0	0	0.44	0.72
HNRNPM	NP_003283.2	TPR	16|21	37	18.5	2	100|137|122|47|36|0|0|0	0	0	0.18	0.72
HNRNPM	NP_003698.1	RUVBL1	18|19	37	18.5	2	59|64|66|72|60|0|0|3	0	0	0.28	0.72
HNRNPM	AP_000199.1	AP_000199.1	20|17	37	18.5	2	42|49|38|0|0|23|109|17	0	0	0.31	0.72
HNRNPM	NP_036565.2	SF3B1	20|16	36	18	2	53|56|59|47|42|2|0|0	0	0	0.33	0.72
HNRNPM	NP_006657.1	RUVBL2	19|12	31	15.5	2	72|66|76|69|48|0|0|0	0	0	0.22	0.72
HNRNPM	NP_001018077.1	SERBP1	14|17	31	15.5	2	36|65|66|94|57|8|5|12	0	0	0.22	0.72
HNRNPM	NP_005989.3	CCT3	7|24	31	15.5	2	31|31|36|44|51|15|6|15	0	0	0.38	0.72
HNRNPM	NP_006421.2	CCT4	15|16	31	15.5	2	20|15|20|25|28|12|4|11	0	0	0.67	0.72
HNRNPM	NP_001609.2	PARP1	11|18	29	14.5	2	34|34|46|7|16|8|17|27	0	0	0.41	0.72
HNRNPM	NP_055644.2	DDX46	11|18	29	14.5	2	45|55|54|62|54|3|0|0	0	0	0.26	0.72
HNRNPM	NP_001243211.1	KRT8	12|17	29	14.5	2	20|25|21|13|12|14|27|30	0	0	0.56	0.72
HNRNPM	NP_001189360.1	PRDX1	13|13	26	13	2	19|13|26|19|17|25|37|41	0	0	0.4	0.72
HNRNPM	NP_056130.2	LARP1	13|13	26	13	2	46|51|46|54|61|0|2|2	0	0	0.25	0.72
HNRNPM	NP_003595.1	IRS4	13|11	24	12	2	18|18|30|46|35|11|7|8	0	0	0.37	0.72
HNRNPM	NP_054733.2	SNRNP200	10|12	22	11	2	28|34|29|10|17|0|0|0	0	0	0.41	0.72
HNRNPM	NP_055643.1	TOX4	13|9	22	11	2	22|28|33|19|13|0|0|0	0	0	0.43	0.72
HNRNPM	NP_690866.1	TIPRL	15|7	22	11	2	15|18|16|49|28|0|0|3	0	0	0.4	0.72
HNRNPM	NP_006258.3	RANBP2	9|12	21	10.5	2	107|109|89|81|79|4|0|0	0	0	0.11	0.72
HNRNPM	NP_002147.2	HSPD1	6|14	20	10	2	10|4|18|4|11|30|23|32	0	0	0.39	0.72
HNRNPM	NP_002645.3	PKM	4|16	20	10	2	25|11|28|26|18|15|11|21	0	0	0.4	0.72
HNRNPM	NP_001136077.1	EFTUD2	8|11	19	9.5	2	27|23|22|9|15|0|0|0	0	0	0.44	0.72
HNRNPM	NP_001896.2	CTPS1	8|11	19	9.5	2	16|14|22|31|31|9|2|6	0	0	0.38	0.72
HNRNPM	NP_065090.1	PCNP	11|8	19	9.5	2	16|16|17|24|29|0|0|0	0	0	0.44	0.72
HNRNPM	NP_001017963.2	HSP90AA1	9|10	19	9.5	2	10|10|18|9|6|15|8|11	0	0	0.7	0.72
HNRNPM	NP_036558.3	SF3B3	9|9	18	9	2	26|34|32|24|29|0|0|0	0	0	0.3	0.72
HNRNPM	NP_003555.1	TAGLN2	6|12	18	9	2	20|29|24|48|32|0|0|3	0	0	0.27	0.72
HNRNPM	NP_001007554.1	CSDE1	8|9	17	8.5	2	22|25|23|46|40|0|0|0	0	0	0.25	0.72
HNRNPM	NP_005582.1	MRE11A	10|7	17	8.5	2	35|53|55|68|54|0|10|0	0	0	0.15	0.72
HNRNPM	NP_036205.1	CCT5	11|6	17	8.5	2	27|25|18|40|49|8|2|7	0	0	0.24	0.72
HNRNPM	NP_005310.1	HIST1H1C	0|17	17	8.5	2	25|23|45|17|7|24|32|23	0	0	0.27	0.72
HNRNPM	NP_054767.3	MKL2	6|10	16	8	2	78|74|79|36|25|0|0|0	0	0	0.12	0.72
HNRNPM	NP_001084.3	ACACB	12|4	16	8	2	10|4|11|0|3|215|143|148	0	0	0.06	0.72
HNRNPM	NP_000997.1	RPS3A	9|6	15	7.5	2	7|9|22|10|7|17|6|9	0	0	0.52	0.72
HNRNPM	NP_000976.1	RPL17	7|7	14	7	2	6|5|9|5|5|15|13|12	0	0	0.57	0.72
HNRNPM	NP_006422.1	CCT2	8|6	14	7	2	39|32|23|69|87|5|2|3	0	0	0.12	0.72
HNRNPM	NP_002287.2	LBR	6|8	14	7	2	20|16|17|29|17|11|7|13	0	0	0.34	0.72
HNRNPM	NP_001185648.1	RBBP7	8|6	14	7	2	13|9|11|19|12|2|0|3	0	0	0.51	0.72
HNRNPM	NP_005325.2	HCFC1	5|8	13	6.5	2	41|35|37|29|35|2|0|0	0	0	0.18	0.72
HNRNPM	NP_036265.3	COPG2	6|7	13	6.5	2	54|58|53|113|118|4|0|0	0	0	0.08	0.72
HNRNPM	NP_001027454.1	TMPO	5|8	13	6.5	2	17|19|27|17|20|2|7|5	0	0	0.31	0.72
HNRNPM	NP_002473.2	NASP	6|7	13	6.5	2	46|33|76|46|53|0|0|0	0	0	0.12	0.72
HNRNPM	NP_002256.2	KPNB1	5|7	12	6	2	23|29|25|25|32|3|0|2	0	0	0.22	0.72
HNRNPM	NP_002267.2	KRT19	4|8	12	6	2	10|15|16|5|7|10|16|15	0	0	0.39	0.72
HNRNPM	NP_004629.3	PRRC2A	3|9	12	6	2	11|21|14|16|15|0|0|0	0	0	0.36	0.72
HNRNPM	NP_004955.2	HDAC1	6|6	12	6	2	5|7|13|11|13|4|2|2	0	0	0.55	0.72
HNRNPM	NP_005753.1	TRIM28	2|10	12	6	2	19|25|32|33|27|2|2|4	0	0	0.21	0.72
HNRNPM	NP_001021.1	RPS27	7|5	12	6	2	7|7|7|10|6|9|5|6	0	0	0.73	0.72
HNRNPM	NP_006752.1	YWHAE	6|6	12	6	2	17|10|7|20|14|2|2|2	0	0	0.39	0.72
HNRNPM	NP_001016.1	RPS23	6|5	11	5.5	2	4|9|9|12|9|7|4|3	0	0	0.56	0.72
HNRNPM	NP_001099008.1	MYBBP1A	6|5	11	5.5	2	17|21|27|2|6|12|0|10	0	0	0.29	0.72
HNRNPM	NP_001367.2	DYNC1H1	5|6	11	5.5	2	21|12|17|0|2|23|4|7	0	0	0.3	0.72
HNRNPM	NP_003461.2	USP7	4|7	11	5.5	2	12|11|16|9|15|0|0|0	0	0	0.41	0.72
HNRNPM	NP_005110.2	THRAP3	7|4	11	5.5	2	27|38|57|37|27|0|0|0	0	0	0.14	0.72
HNRNPM	NP_005800.3	PRDX2	8|3	11	5.5	2	11|7|10|6|6|14|20|22	0	0	0.33	0.72
HNRNPM	NP_064502.9	LARS	7|4	11	5.5	2	8|11|22|4|7|17|5|11	0	0	0.36	0.72
HNRNPM	NP_079498.2	WDR82	6|5	11	5.5	2	14|14|11|10|9|0|0|0	0	0	0.45	0.72
HNRNPM	NP_001171062.1	PPP2R2A	7|4	11	5.5	2	10|5|9|6|9|8|11|13	0	0	0.51	0.72
HNRNPM	NP_001001973.1	ATP5C1	4|6	10	5	2	6|3|10|0|0|10|11|10	0	0	0.49	0.72
HNRNPM	NP_001243463.1	SLC25A1	5|5	10	5	2	0|2|14|4|4|8|7|5	0	0	0.59	0.72
HNRNPM	NP_003592.3	SMARCA5	4|6	10	5	2	48|58|45|22|25|6|0|5	0	0	0.11	0.72
HNRNPM	NP_001159757.1	CCT7	6|4	10	5	2	15|16|14|31|45|3|0|5	0	0	0.19	0.72
HNRNPM	NP_001264.2	CHD4	5|5	10	5	2	79|90|60|57|74|0|0|0	0	0	0.07	0.72
HNRNPM	NP_001253974.1	PSME3	3|6	9	4.5	2	10|8|6|12|18|0|0|0	0	0	0.38	0.72
HNRNPM	NP_005905.2	MCM4	3|6	9	4.5	2	10|13|10|10|15|14|0|4	0	0	0.35	0.72
HNRNPM	NP_006297.2	SMC1A	4|5	9	4.5	2	8|11|9|0|3|9|4|11	0	0	0.45	0.72
HNRNPM	NP_055521.1	SART3	6|3	9	4.5	2	23|32|31|9|21|0|0|0	0	0	0.17	0.72
HNRNPM	BGAL_ECOLI	lacZ	6|3	9	4.5	2	220|311|39|12|18|3|0|0	0	0	0.03	0.72
HNRNPM	NP_001180298.1	DIDO1	4|5	9	4.5	2	18|25|21|6|11|0|0|0	0	0	0.24	0.72
HNRNPM	NP_000977.1	RPL24	5|3	8	4	2	5|6|6|6|6|9|0|5	0	0	0.59	0.72
HNRNPM	NP_000993.1	RPLP0	4|4	8	4	2	4|9|10|2|6|14|7|7	0	0	0.4	0.72
HNRNPM	NP_001244.1	CDC5L	5|3	8	4	2	16|16|13|6|11|0|0|0	0	0	0.29	0.72
HNRNPM	NP_009176.2	ATXN2L	5|3	8	4	2	36|28|29|44|37|0|0|2	0	0	0.11	0.72
HNRNPM	NP_055181.3	GNL3	4|4	8	4	2	4|8|10|3|5|3|0|4	0	0	0.59	0.72
HNRNPM	NP_001155901.1	PDCD6IP	4|4	8	4	2	5|3|3|2|5|7|4|6	0	0	0.7	0.72
HNRNPM	NP_005498.1	CFL1	4|4	8	4	2	8|0|7|3|3|8|10|8	0	0	0.47	0.72
HNRNPM	NP_001158.2	XIAP	3|4	7	3.5	2	4|5|2|18|16|2|2|0	0	0	0.33	0.72
HNRNPM	NP_937885.1	EIF4G1	3|4	7	3.5	2	55|62|80|67|60|0|0|0	0	0	0.05	0.72
HNRNPM	NP_003615.2	RANBP3	3|4	7	3.5	2	14|21|17|32|3|0|0|0	0	0	0.17	0.72
HNRNPM	NP_003671.1	YARS	4|3	7	3.5	2	0|0|6|7|3|7|3|8	0	0	0.5	0.72
HNRNPM	NP_004437.2	EPRS	2|5	7	3.5	2	27|27|27|9|12|14|9|12	0	0	0.15	0.72
HNRNPM	NP_005115.2	NUP153	4|3	7	3.5	2	23|24|32|15|22|7|5|7	0	0	0.14	0.72
HNRNPM	NP_006080.1	SCML2	2|5	7	3.5	2	17|19|47|44|37|0|0|0	0	0	0.1	0.72
HNRNPM	NP_037392.1	SAP30BP	5|2	7	3.5	2	6|10|9|13|16|0|0|0	0	0	0.29	0.72
HNRNPM	NP_055642.3	ZC3H11A	3|4	7	3.5	2	8|12|10|4|4|0|0|0	0	0	0.41	0.72
HNRNPM	NP_056474.2	RSL1D1	4|3	7	3.5	2	7|7|6|0|2|7|9|8	0	0	0.45	0.72
HNRNPM	NP_064581.2	XAB2	3|4	7	3.5	2	15|26|12|9|14|0|0|0	0	0	0.21	0.72
HNRNPM	NP_653171.1	HN1L	5|2	7	3.5	2	5|6|7|14|11|0|0|3	0	0	0.37	0.72
HNRNPM	NP_001135753.1	ARCN1	3|4	7	3.5	2	7|8|5|8|11|4|0|2	0	0	0.41	0.72
HNRNPM	NP_001830.1	CNN3	5|2	7	3.5	2	5|5|9|24|19|0|0|0	0	0	0.25	0.72
HNRNPM	NP_001231867.1	TXN	3|4	7	3.5	2	0|0|3|2|0|11|14|16	0	0	0.32	0.72
HNRNPM	NP_001018080.1	CORO1B	3|3	6	3	2	39|34|43|69|44|0|0|0	0	0	0.06	0.72
HNRNPM	NP_001035248.1	H2AFY	3|3	6	3	2	0|6|7|2|0|2|5|2	0	0	0.6	0.72
HNRNPM	NP_002464.1	MYH9	6|0	6	3	2	40|78|12|91|89|32|0|0	0	0	0.04	0.72
HNRNPM	NP_002895.3	NELFE	2|4	6	3	2	5|9|7|18|10|0|0|0	0	0	0.27	0.72
HNRNPM	NP_004332.2	CAD	4|2	6	3	2	6|0|0|0|2|24|9|9	0	0	0.25	0.72
HNRNPM	NP_006827.1	GCN1	4|2	6	3	2	89|38|49|50|75|9|0|3	0	0	0.05	0.72
HNRNPM	NP_002379.3	MCM3	3|3	6	3	2	2|2|3|3|5|7|3|7	0	0	0.55	0.72
HNRNPM	NP_000995.1	RPLP2	5|0	5	2.5	2	10|6|7|9|8|3|3|2	0	0	0.29	0.72
HNRNPM	NP_001002857.1	ANXA2	3|2	5	2.5	2	9|12|11|11|8|5|13|12	0	0	0.21	0.72
HNRNPM	NP_001008697.1	TFIP11	3|2	5	2.5	2	10|11|8|6|15|0|0|0	0	0	0.23	0.72
HNRNPM	NP_001096616.1	GIGYF2	2|3	5	2.5	2	43|51|23|33|25|0|0|0	0	0	0.07	0.72
HNRNPM	NP_001120792.1	UBAP2L	2|3	5	2.5	2	26|20|28|29|43|0|0|0	0	0	0.08	0.72
HNRNPM	NP_001129676.1	RCC2	5|0	5	2.5	2	4|3|6|4|3|7|25|22	0	0	0.17	0.72
HNRNPM	NP_001231855.1	PRPF4	3|2	5	2.5	2	5|8|4|8|5|0|0|0	0	0	0.38	0.72
HNRNPM	NP_001653.1	ARF5	3|2	5	2.5	2	5|3|6|0|0|5|3|2	0	0	0.53	0.72
HNRNPM	NP_002878.2	RARS	3|2	5	2.5	2	12|24|16|20|18|5|0|4	0	0	0.13	0.72
HNRNPM	NP_003141.2	STAT3	3|2	5	2.5	2	13|12|3|29|23|0|0|0	0	0	0.13	0.72
HNRNPM	NP_003746.2	EIF3G	2|3	5	2.5	2	6|5|5|7|13|3|0|3	0	0	0.32	0.72
HNRNPM	NP_004528.1	NAP1L1	2|3	5	2.5	2	15|12|16|14|14|6|4|4	0	0	0.17	0.72
HNRNPM	NP_036244.2	TPX2	2|3	5	2.5	2	16|30|37|22|27|0|0|0	0	0	0.09	0.72
HNRNPM	NP_057291.1	CPSF3	3|2	5	2.5	2	5|6|4|21|15|0|0|0	0	0	0.21	0.72
HNRNPM	NP_001032900.1	HSD17B10	3|2	5	2.5	2	0|2|3|0|0|5|5|12	0	0	0.4	0.72
HNRNPM	NP_005619.1	SLC1A5	3|2	5	2.5	2	5|4|8|3|5|8|7|9	0	0	0.31	0.72
HNRNPM	NP_006181.1	ORC2	3|2	5	2.5	2	5|19|9|19|16|0|0|0	0	0	0.16	0.72
HNRNPM	NP_066964.1	XRCC5	2|3	5	2.5	2	4|6|10|0|4|0|0|0	0	0	0.42	0.72
HNRNPM	NP_001395.1	EEF1G	0|5	5	2.5	2	12|9|12|3|14|4|0|0	0	0	0.21	0.72
HNRNPM	NP_006286.1	VARS	0|5	5	2.5	2	3|6|8|9|9|3|0|2	0	0	0.31	0.72
HNRNPM	NP_000981.1	RPL27A	2|2	4	2	2	3|5|5|4|3|3|3|2	0	0	0.47	0.72
HNRNPM	NP_001032897.1	EIF3C	2|2	4	2	2	7|13|9|0|6|3|0|2	0	0	0.23	0.72
HNRNPM	NP_004102.1	FEN1	2|2	4	2	2	2|6|7|8|8|0|0|0	0	0	0.28	0.72
HNRNPM	NP_005137.1	SART1	4|0	4	2	2	9|11|11|8|9|0|0|0	0	0	0.2	0.72
HNRNPM	NP_005863.1	BCAS2	2|2	4	2	2	3|4|2|5|3|0|0|0	0	0	0.53	0.72
HNRNPM	NP_006416.3	SLU7	2|2	4	2	2	3|5|4|5|4|0|0|0	0	0	0.44	0.72
HNRNPM	NP_006591.1	NUDC	4|0	4	2	2	25|20|25|52|34|2|5|3	0	0	0.06	0.72
HNRNPM	NP_071741.2	NCAPG	2|2	4	2	2	4|4|4|4|5|0|0|0	0	0	0.47	0.72
HNRNPM	NP_001243615.1	CSNK2A3	2|2	4	2	2	4|12|8|0|0|3|2|3	0	0	0.3	0.72
HNRNPM	NP_005076.3	NUP214	2|2	4	2	2	39|32|31|24|29|34|49|37	0	0	0.05	0.72
HNRNPM	NP_001182484.1	CLINT1	2|2	4	2	2	24|18|16|30|3|0|0|0	0	0	0.09	0.72
HNRNPM	NP_001029102.1	UBA52	2|2	4	2	2	6|6|8|3|5|3|0|2	0	0	0.32	0.72
HNRNPM	NP_003866.1	GMPS	2|2	4	2	2	4|3|4|6|11|2|8|8	0	0	0.24	0.72
HNRNPM	NP_001460.1	XRCC6	2|2	4	2	2	12|13|8|4|4|0|0|0	0	0	0.22	0.72
HNRNPM	NP_071401.3	RBM26	2|2	4	2	2	4|6|11|9|10|0|0|0	0	0	0.22	0.72
HNRNPM	NP_001258698.1	AP3B1	2|2	4	2	2	13|8|3|6|6|0|0|0	0	0	0.24	0.72
HNRNPM	NP_006764.3	DDX18	2|2	4	2	2	4|3|7|0|0|5|0|2	0	0	0.42	0.72
HNRNPM	NP_000108.1	EMD	0|4	4	2	2	2|4|7|12|8|0|3|3	0	0	0.26	0.72
HNRNPM	NP_001020.2	RPS26	0|4	4	2	2	6|2|5|5|4|5|5|7	0	0	0.35	0.72
HNRNPM	NP_001015885.1	RAE1	3|0	3	1.5	2	0|0|2|0|0|7|16|19	0	0	0.14	0.72
HNRNPM	NP_001036069.1	XRN1	3|0	3	1.5	2	14|14|15|26|28|0|0|0	0	0	0.07	0.72
HNRNPM	NP_006126.1	CAPZA1	3|0	3	1.5	2	18|16|19|20|24|0|8|9	0	0	0.07	0.72
HNRNPM	NP_000260.1	NME1	3|0	3	1.5	2	4|0|3|12|4|3|3|0	0	0	0.26	0.72
HNRNPM	NP_005564.1	LMNB1	3|0	3	1.5	2	10|5|6|0|0|0|10|2	0	0	0.19	0.72
HNRNPM	NP_002152.2	IARS	3|0	3	1.5	2	10|9|5|0|0|10|4|10	0	0	0.15	0.72
HNRNPM	NP_001002800.1	SMC4	0|3	3	1.5	2	4|3|6|3|0|9|0|5	0	0	0.25	0.72
HNRNPM	NP_078938.2	NAT10	0|3	3	1.5	2	15|10|15|5|3|3|2|2	0	0	0.13	0.72
HNRNPM	NP_004896.1	PRDX6	0|3	3	1.5	2	2|0|3|8|8|2|3|5	0	0	0.25	0.72
HNRNPM	NP_005436.1	SMC3	0|3	3	1.5	2	12|7|12|0|0|9|3|11	0	0	0.14	0.72
HNRNPM	NP_001035807.1	HIST2H2AA4	0|3	3	1.5	2	3|0|0|10|0|10|3|13	0	0	0.17	0.72
HNRNPM	NP_490597.1	BRD4	0|3	3	1.5	2	24|28|20|12|13|0|0|0	0	0	0.07	0.72
HNRNPM	NP_001229852.1	EIF3L	0|3	3	1.5	2	9|7|2|5|3|2|0|0	0	0	0.25	0.72
HNRNPM	NP_004273.1	BAG2	0|3	3	1.5	2	2|3|0|6|5|2|6|0	0	0	0.3	0.72
HNRNPM	NP_000170.1	MSH6	2|0	2	1	2	7|5|4|2|7|2|0|2	0	0	0.17	0.72
HNRNPM	NP_001128717.1	TCOF1	2|0	2	1	2	67|15|21|28|5|2|3|4	0	0	0.03	0.72
HNRNPM	NP_001022.1	RPS28	2|0	2	1	2	2|0|4|2|2|4|8|8	0	0	0.17	0.72
HNRNPM	NP_001193937.1	AFDN	2|0	2	1	2	47|54|61|64|93|0|0|0	0	0	0.01	0.72
HNRNPM	NP_005222.2	CTTN	2|0	2	1	2	41|46|50|63|51|6|5|7	0	0	0.02	0.72
HNRNPM	NP_002087.2	GTF2F1	2|0	2	1	2	6|12|8|7|14|0|0|0	0	0	0.1	0.72
HNRNPM	NP_002678.2	PNN	2|0	2	1	2	19|17|37|4|6|0|0|0	0	0	0.05	0.72
HNRNPM	NP_002799.3	PSMD2	2|0	2	1	2	9|7|3|0|4|2|0|4	0	0	0.17	0.72
HNRNPM	NP_006635.2	HSPH1	2|0	2	1	2	17|14|6|9|17|0|0|0	0	0	0.07	0.72
HNRNPM	NP_009103.2	NUP50	2|0	2	1	2	19|14|18|10|12|0|0|0	0	0	0.06	0.72
HNRNPM	NP_036614.1	ZNF281	2|0	2	1	2	6|4|3|5|6|0|0|0	0	0	0.19	0.72
HNRNPM	NP_057688.2	KDM3B	2|0	2	1	2	18|17|10|20|36|0|0|0	0	0	0.04	0.72
HNRNPM	NP_060117.3	FTSJ3	2|0	2	1	2	17|13|18|3|8|0|0|2	0	0	0.07	0.72
HNRNPM	NP_112577.1	SF3B5	2|0	2	1	2	5|3|5|4|5|0|0|0	0	0	0.21	0.72
HNRNPM	NP_001032238.1	ACOT1	2|0	2	1	2	4|3|6|21|19|0|0|0	0	0	0.08	0.72
HNRNPM	NP_009123.1	SUPT16H	2|0	2	1	2	5|7|7|0|0|2|0|0	0	0	0.19	0.72
HNRNPM	NP_005327.1	HDLBP	2|0	2	1	2	21|12|29|34|32|3|0|2	0	0	0.03	0.72
HNRNPM	NP_003125.3	SRP14	2|0	2	1	2	3|0|3|2|0|2|3|3	0	0	0.33	0.72
HNRNPM	NP_004851.2	FXR2	2|0	2	1	2	0|2|3|5|3|4|2|0	0	0	0.27	0.72
HNRNPM	NP_001164014.1	PGAM5	2|0	2	1	2	9|11|8|12|11|0|0|0	0	0	0.09	0.72
HNRNPM	NP_001124488.1	CIZ1	2|0	2	1	2	5|7|4|0|5|2|3|6	0	0	0.17	0.72
HNRNPM	NP_001012321.1	RPSA	0|2	2	1	2	2|0|2|2|0|2|7|5	0	0	0.25	0.72
HNRNPM	NP_001075019.1	THOC2	0|2	2	1	2	11|13|5|2|8|0|0|0	0	0	0.11	0.72
HNRNPM	NP_002794.1	PSMC2	0|2	2	1	2	8|4|0|7|5|0|0|0	0	0	0.17	0.72
HNRNPM	NP_004452.1	FARSA	0|2	2	1	2	3|2|0|7|4|4|12|8	0	0	0.13	0.72
HNRNPM	NP_006793.1	SF3A3	0|2	2	1	2	7|10|0|6|10|0|0|0	0	0	0.12	0.72
HNRNPM	NP_055987.2	PRRC2C	0|2	2	1	2	24|25|16|30|25|4|0|0	0	0	0.04	0.72
HNRNPM	NP_066953.1	PPIA	0|2	2	1	2	0|0|0|0|0|5|9|6	0	0	0.2	0.72
HNRNPM	NP_620305.1	SON	0|2	2	1	2	17|20|9|2|0|0|4|2	0	0	0.08	0.72
HNRNPM	NP_006112.3	KRT1	0|2	2	1	2	0|18|7|4|0|47|27|45	0	0	0.03	0.72
HNRNPM	NP_066299.2	MYL6	0|2	2	1	2	8|9|4|8|10|11|0|0	0	0	0.11	0.72
HNRNPM	NP_115784.1	BAZ1B	0|2	2	1	2	41|51|45|12|19|0|0|0	0	0	0.03	0.72
HNRNPM	NP_001139438.1	MKI67	0|2	2	1	2	135|146|123|42|42|4|8|11	0	0	0.01	0.72
HNRNPM	NP_037461.2	PAXBP1	0|2	2	1	2	8|9|3|0|8|0|0|0	0	0	0.14	0.72
HNRNPM	NP_001158287.1	ACIN1	0|2	2	1	2	37|44|48|10|13|0|0|0	0	0	0.03	0.72
HNRNPM	NP_056154.1	ADNP	0|2	2	1	2	29|35|21|18|18|0|0|2	0	0	0.04	0.72
HNRNPM	NP_002936.1	RPA1	0|2	2	1	2	11|6|4|3|12|0|0|0	0	0	0.12	0.72
HNRNPM	NP_001340.2	DARS	0|2	2	1	2	14|8|6|0|0|14|4|10	0	0	0.09	0.72
HNRNPM	NP_060504.1	WDR70	0|2	2	1	2	9|11|5|10|11|0|0|0	0	0	0.1	0.72
HNRNPM	NP_001008938.1	CKAP5	0|2	2	1	2	39|38|26|22|31|0|0|0	0	0	0.03	0.72
HNRNPM	NP_003083.1	SNRPB2	0|2	2	1	2	0|5|9|2|13|0|0|0	0	0	0.14	0.72
MYEF2	NP_112533.1	HNRNPA2B1	384|439	823	411.5	2	17|26|33|4|11|7|18|10	1	1	17.51	0
MYEF2	NP_001138880.1	NONO	273|265	538	269	2	46|44|57|62|66|30|29|42	1	1	4.66	0
MYEF2	NP_001181883.1	MATR3	273|237	510	255	2	18|23|27|11|13|6|5|12	1	1	12.59	0
MYEF2	NP_002131.2	HNRNPK	238|220	458	229	2	30|26|44|28|34|8|10|13	1	1	6.74	0
MYEF2	NP_002127.1	HNRNPA1	206|182	388	194	2	47|24|37|15|18|16|19|15	1	1	6.11	0
MYEF2	NP_114032.2	HNRNPU	175|152	327	163.5	2	32|39|42|27|31|30|28|32	1	1	4.51	0
MYEF2	NP_005959.2	HNRNPM	142|178	320	160	2	22|19|33|12|21|38|37|54	1	1	3.95	0
MYEF2	NP_005057.1	SFPQ	154|138	292	146	2	24|24|44|38|39|5|13|29	1	1	3.89	0
MYEF2	NP_001017392.2	SUGP2	72|129	201	100.5	2	23|19|15|5|13|0|0|0	1	1	5.74	0
MYEF2	NP_001524.2	HNRNPL	84|115	199	99.5	2	11|17|18|5|11|0|5|2	1	1	6.98	0
MYEF2	NP_001070910.1	HNRNPC	67|91	158	79	2	19|20|10|2|3|7|14|9	1	1	5.02	0
MYEF2	NP_062535.2	YLPM1	69|86	155	77.5	2	14|16|15|18|14|0|0|0	1	1	4.92	0
MYEF2	NP_001131145.1	ILF3	52|81	133	66.5	2	8|18|12|5|3|5|9|5	1	1	5.66	0
MYEF2	NP_919223.1	HNRNPA3	50|82	132	66	2	6|6|7|3|4|4|6|6	1	1	10.56	0
MYEF2	NP_001254738.1	ILF2	51|79	130	65	2	8|11|12|3|4|5|3|5	1	1	7.22	0
MYEF2	NP_003676.2	KHSRP	63|56	119	59.5	2	14|12|22|16|20|8|8|11	1	1	3.31	0
MYEF2	NP_001095868.1	HNRNPR	50|64	114	57	2	5|11|7|2|0|4|9|4	1	1	7.12	0
MYEF2	NP_001035879.1	PSPC1	47|48	95	47.5	2	5|11|7|10|14|0|0|0	1	1	4.52	0
MYEF2	NP_002130.2	RBMX	36|49	85	42.5	2	7|10|9|0|3|4|7|3	1	1	5.15	0
MYEF2	NP_057191.2	ZFR	32|51	83	41.5	2	9|13|12|0|4|0|0|0	0.99	1	4.37	0
MYEF2	NP_001153147.1	SYNCRIP	37|46	83	41.5	2	2|11|0|3|7|2|3|6	1	1	6.15	0
MYEF2	NP_008971.2	HNRNPUL1	29|33	62	31	2	2|2|0|0|0|0|0|0	1	1	31	0
MYEF2	NP_597709.2	RAVER1	33|23	56	28	2	0|0|0|2|2|0|0|0	1	1	28	0
MYEF2	NP_036387.2	XRN2	32|21	53	26.5	2	2|3|8|3|8|2|0|4	1	1	4.61	0
MYEF2	NP_004490.2	HNRNPAB	22|31	53	26.5	2	4|4|2|0|0|3|3|3	1	1	7.57	0
MYEF2	NP_001003810.1	HNRNPD	23|28	51	25.5	2	2|5|9|0|0|0|0|6	1	1	4.64	0
MYEF2	NP_003925.1	FUBP3	26|24	50	25	2	0|0|2|4|3|0|0|0	1	1	11.11	0
MYEF2	NP_001193929.1	HNRNPDL	20|28	48	24	2	2|0|0|0|0|0|0|0	1	1	48	0
MYEF2	NP_001410.2	ELAVL1	20|28	48	24	2	0|4|2|3|3|7|3|6	1	1	4.8	0
MYEF2	NP_001007226.1	IGF2BP2	21|25	46	23	2	5|2|9|4|3|0|0|4	1	1	4.18	0
MYEF2	NP_001193971.1	PRMT1	21|19	40	20	2	2|4|4|3|3|0|0|0	1	1	5.71	0
MYEF2	NP_001258807.1	KHDRBS1	19|19	38	19	2	2|3|2|6|0|2|6|4	1	1	4	0
MYEF2	NP_055983.1	ZC3H4	17|20	37	18.5	2	0|2|3|0|3|0|0|0	1	1	9.25	0
MYEF2	NP_001186778.1	DAP3	18|18	36	18	2	0|0|0|0|0|0|0|0	1	1	180	0
MYEF2	NP_005821.2	MRPS31	13|20	33	16.5	2	0|0|0|0|0|0|0|0	1	1	165	0
MYEF2	NP_060422.4	PTCD3	17|16	33	16.5	2	0|0|0|0|0|0|0|0	1	1	165	0
MYEF2	NP_003893.2	FUBP1	16|16	32	16	2	0|0|0|3|4|0|0|0	0.99	0.99	9.14	0
MYEF2	NP_060102.1	CDKN2AIP	16|16	32	16	2	0|2|0|0|0|0|0|0	1	1	32	0
MYEF2	NP_001185767.1	RBM12	19|12	31	15.5	2	0|0|0|0|0|0|0|0	1	1	155	0
MYEF2	NP_005773.3	ALYREF	15|13	28	14	2	5|3|4|4|3|0|0|0	0.95	0.99	3.5	0
MYEF2	NP_031393.2	RALY	8|18	26	13	2	0|0|0|0|0|2|0|2	1	1	13	0
MYEF2	NP_624311.1	PPIL4	12|13	25	12.5	2	0|3|3|2|4|0|0|0	0.99	0.99	4.17	0
MYEF2	NP_003478.1	TAF15	12|12	24	12	2	0|0|4|0|0|0|0|0	0.97	0.97	12	0
MYEF2	NP_872578.1	MRPS9	9|15	24	12	2	0|2|0|0|0|0|0|0	1	1	24	0
MYEF2	NP_062538.5	RNF20	9|14	23	11.5	2	0|0|0|0|2|0|0|0	1	1	23	0
MYEF2	NP_001127835.1	RBM20	9|12	21	10.5	2	0|0|0|0|0|0|0|0	1	1	105	0
MYEF2	NP_001020247.1	CELF2	9|11	20	10	2	0|0|0|0|0|0|0|0	1	1	100	0
MYEF2	NP_001177255.1	DGCR8	11|9	20	10	2	0|0|0|0|2|0|0|0	1	1	20	0
MYEF2	NP_001073027.1	HNRNPUL2	6|13	19	9.5	2	0|0|0|0|0|0|0|2	0.98	1	19	0
MYEF2	NP_057118.1	MRPS2	8|10	18	9	2	0|0|0|0|0|0|0|0	1	1	90	0
MYEF2	NP_005768.1	RBM6	9|9	18	9	2	0|0|0|0|0|0|0|0	1	1	90	0
MYEF2	NP_001123551.1	MOV10	9|8	17	8.5	2	0|0|0|0|0|0|0|0	1	1	85	0
MYEF2	NP_002096.1	H2AFX	11|6	17	8.5	2	0|0|0|0|0|0|0|0	1	1	85	0
MYEF2	NP_001121698.1	DIS3	7|10	17	8.5	2	0|0|2|0|0|0|0|0	0.99	1	17	0
MYEF2	NP_001129667.1	TNPO2	12|4	16	8	2	0|0|0|0|0|0|0|0	1	1	80	0
MYEF2	NP_057055.2	MRPS7	5|11	16	8	2	0|0|0|0|0|0|0|0	1	1	80	0
MYEF2	NP_001020767.1	CELF1	9|4	13	6.5	2	0|0|0|0|0|0|0|0	1	1	65	0
MYEF2	NP_001093882.1	DROSHA	4|9	13	6.5	2	0|0|0|0|0|0|0|0	1	1	65	0
MYEF2	NP_002261.3	TNPO1	7|6	13	6.5	2	0|0|0|0|0|0|0|0	1	1	65	0
MYEF2	NP_056449.1	KIF1BP	5|7	12	6	2	0|0|0|0|0|0|0|0	1	1	60	0
MYEF2	NP_068593.2	MRPS35	2|10	12	6	2	0|0|0|0|0|0|0|0	0.97	1	60	0
MYEF2	NP_002902.2	UPF1	8|3	11	5.5	2	0|0|0|0|0|0|0|0	1	1	55	0
MYEF2	NP_001186793.1	BCL2L2-PABPN1	5|5	10	5	2	0|0|0|0|0|0|0|0	1	1	50	0
MYEF2	NP_055427.2	FAM120A	5|5	10	5	2	0|0|0|0|0|0|0|0	1	1	50	0
MYEF2	NP_064576.1	MRPS22	5|5	10	5	2	0|0|0|0|0|0|0|0	1	1	50	0
MYEF2	NP_001159773.1	DHX40	4|6	10	5	2	0|0|0|0|0|0|0|0	1	1	50	0
MYEF2	NP_064508.3	TM9SF3	5|4	9	4.5	2	0|0|0|0|0|0|0|0	1	1	45	0
MYEF2	NP_002937.1	RPA2	5|3	8	4	2	0|0|0|0|0|0|0|0	1	1	40	0
MYEF2	NP_006507.2	SLC2A1	4|4	8	4	2	0|0|0|0|0|0|0|0	1	1	40	0
MYEF2	NP_055428.1	FAF2	3|5	8	4	2	0|0|0|0|0|0|0|0	1	1	40	0
MYEF2	NP_060596.2	TMEM33	3|5	8	4	2	0|0|0|0|0|0|0|0	1	1	40	0
MYEF2	NP_071383.1	MRPS14	3|5	8	4	2	0|0|0|0|0|0|0|0	1	1	40	0
MYEF2	NP_001076047.1	RBFOX2	3|5	8	4	2	0|0|0|0|0|0|0|0	1	1	40	0
MYEF2	NP_001045.1	SULT1A2	3|5	8	4	2	0|0|0|0|0|0|0|0	1	1	40	0
MYEF2	NP_006766.1	QKI	3|4	7	3.5	2	0|0|0|0|0|0|0|0	0.99	1	35	0
MYEF2	NP_055899.2	MRPS27	3|4	7	3.5	2	0|0|0|0|0|0|0|0	0.99	1	35	0
MYEF2	NP_057040.2	MRPL4	2|5	7	3.5	2	0|0|0|0|0|0|0|0	0.97	1	35	0
MYEF2	NP_057154.2	MRPS23	3|4	7	3.5	2	0|0|0|0|0|0|0|0	0.99	1	35	0
MYEF2	NP_076425.1	MRPS34	3|4	7	3.5	2	0|0|0|0|0|0|0|0	0.99	1	35	0
MYEF2	NP_001137260.1	PPHLN1	5|2	7	3.5	2	0|0|0|0|0|0|0|0	0.97	1	35	0
MYEF2	NP_003709.3	CDK13	3|4	7	3.5	2	0|0|0|0|0|0|0|0	0.99	1	35	0
MYEF2	NP_002430.3	MSH3	4|3	7	3.5	2	0|0|0|0|0|0|0|0	0.99	1	35	0
MYEF2	NP_005794.1	FLOT1	2|4	6	3	2	0|0|0|0|0|0|0|0	0.97	1	30	0
MYEF2	NP_056969.2	PCF11	4|2	6	3	2	0|0|0|0|0|0|0|0	0.97	1	30	0
MYEF2	NP_004918.1	MRPL49	3|2	5	2.5	2	0|0|0|0|0|0|0|0	0.97	0.99	25	0
MYEF2	NP_056473.2	NOC2L	2|3	5	2.5	2	0|0|0|0|0|0|0|0	0.97	0.99	25	0
MYEF2	NP_114403.1	MRPS24	2|3	5	2.5	2	0|0|0|0|0|0|0|0	0.97	0.99	25	0
MYEF2	NP_149977.2	LMF2	3|2	5	2.5	2	0|0|0|0|0|0|0|0	0.97	0.99	25	0
MYEF2	NP_997176.1	MBNL1	2|3	5	2.5	2	0|0|0|0|0|0|0|0	0.97	0.99	25	0
MYEF2	NP_114127.3	ATAD3B	3|2	5	2.5	2	0|0|0|0|0|0|0|0	0.97	0.99	25	0
MYEF2	NP_001023.1	RPS29	3|2	5	2.5	2	0|0|0|0|0|0|0|0	0.97	0.99	25	0
MYEF2	NP_001007795.1	CEPT1	2|3	5	2.5	2	0|0|0|0|0|0|0|0	0.97	0.99	25	0
MYEF2	NP_054737.1	MRPS28	2|3	5	2.5	2	0|0|0|0|0|0|0|0	0.97	0.99	25	0
MYEF2	NP_001258625.1	ABCB7	2|2	4	2	2	0|0|0|0|0|0|0|0	0.95	0.95	20	0
MYEF2	NP_940888.2	RPL7L1	2|2	4	2	2	0|0|0|0|0|0|0|0	0.95	0.95	20	0
MYEF2	NP_001182356.1	SRSF2	2|2	4	2	2	0|0|0|0|0|0|0|0	0.95	0.95	20	0
MYEF2	NP_001164608.1	STRBP	2|2	4	2	2	0|0|0|0|0|0|0|0	0.95	0.95	20	0
MYEF2	NP_036602.1	TNPO3	2|2	4	2	2	0|0|0|0|0|0|0|0	0.95	0.95	20	0
MYEF2	NP_001020278.1	ADAR	31|31	62	31	2	9|8|14|10|11|2|10|7	0.87	0.87	2.76	0.01
MYEF2	NP_036339.1	HNRNPH3	14|14	28	14	2	0|0|2|0|0|0|0|6	0.94	0.94	7	0.01
MYEF2	NP_001166958.1	NKRF	8|14	22	11	2	0|2|3|0|2|2|0|0	0.92	1	4.89	0.01
MYEF2	NP_001193962.1	RNF40	3|17	20	10	2	2|0|0|0|0|0|0|0	0.86	1	20	0.01
MYEF2	NP_055484.3	NUP93	11|9	20	10	2	0|0|3|0|0|5|0|3	0.81	0.93	3.64	0.01
MYEF2	NP_060853.3	WDR33	4|11	15	7.5	2	2|2|0|0|0|0|0|0	0.82	1	7.5	0.01
MYEF2	NP_001020374.1	U2AF1	7|8	15	7.5	2	0|3|0|3|0|0|0|2	0.85	0.92	3.75	0.01
MYEF2	NP_001012496.1	U2AF2	10|4	14	7	2	0|0|0|0|3|0|0|0	0.85	0.98	9.33	0.01
MYEF2	NP_001230808.1	TRA2B	6|6	12	6	2	0|0|3|0|0|0|0|0	0.88	0.88	8	0.01
MYEF2	NP_005689.2	SCAMP3	8|3	11	5.5	2	0|0|0|2|0|0|0|0	0.85	0.99	11	0.01
MYEF2	NP_003760.1	SRSF9	3|5	8	4	2	0|0|2|0|0|0|0|0	0.82	0.93	8	0.01
MYEF2	NP_004784.2	LONP1	3|5	8	4	2	0|0|0|0|0|0|0|2	0.82	0.93	8	0.01
MYEF2	NP_003008.1	SRSF3	19|24	43	21.5	2	4|12|4|0|0|3|2|4	0.75	0.96	3.58	0.02
MYEF2	NP_001138916.1	SCAF4	7|8	15	7.5	2	0|3|2|0|4|0|0|0	0.71	0.82	3.33	0.02
MYEF2	NP_001104792.1	DDX54	5|6	11	5.5	2	0|0|0|0|0|3|0|2	0.73	0.8	4.4	0.02
MYEF2	NP_006353.2	NXF1	6|5	11	5.5	2	0|2|0|0|0|2|0|2	0.71	0.83	3.67	0.02
MYEF2	NP_001104490.1	SUPT5H	4|5	9	4.5	2	0|2|0|0|0|0|0|2	0.74	0.83	4.5	0.02
MYEF2	NP_001129123.1	EIF2AK2	4|5	9	4.5	2	0|0|2|0|0|0|0|2	0.74	0.83	4.5	0.02
MYEF2	NP_001012.1	RPS17	3|4	7	3.5	2	0|0|0|0|0|0|0|2	0.78	0.85	7	0.02
MYEF2	NP_444271.2	RBM33	10|7	17	8.5	2	0|2|2|4|2|0|0|0	0.7	0.96	3.4	0.03
MYEF2	NP_037425.1	TRA2A	4|2	6	3	2	0|2|0|0|0|0|0|0	0.68	0.85	6	0.03
MYEF2	NP_002219.1	JUN	3|2	5	2.5	2	0|2|0|0|0|0|0|0	0.61	0.72	5	0.03
MYEF2	NP_001177934.1	SRSF10	3|2	5	2.5	2	0|2|0|0|0|0|0|0	0.61	0.72	5	0.03
MYEF2	NP_057103.2	LUC7L2	2|3	5	2.5	2	0|2|0|0|0|0|0|0	0.61	0.72	5	0.03
MYEF2	NP_006537.3	IGF2BP1	37|33	70	35	2	11|12|15|7|9|9|6|14	0.61	0.98	2.69	0.04
MYEF2	NP_004690.1	FAM50A	6|6	12	6	2	0|0|0|5|2|0|0|0	0.55	0.55	3.43	0.04
MYEF2	NP_000041.2	ASS1	3|3	6	3	2	0|0|0|0|0|3|0|0	0.58	0.58	4	0.04
MYEF2	NP_001129125.1	PABPC4	34|20	54	27	2	8|11|6|12|9|0|0|2	0.5	1	2.7	0.05
MYEF2	NP_056050.1	CSTF2T	9|2	11	5.5	2	0|0|0|5|0|0|0|0	0.51	0.88	4.4	0.05
MYEF2	NP_001018238.1	HAX1	2|2	4	2	2	0|0|0|0|0|0|2|0	0.5	0.5	4	0.05
MYEF2	NP_036453.1	LSM4	2|2	4	2	2	0|0|0|2|0|0|0|0	0.5	0.5	4	0.05
MYEF2	NP_001254485.1	PDCD6	2|2	4	2	2	0|0|0|0|0|2|0|0	0.5	0.5	4	0.05
MYEF2	NP_003520.1	HIST1H3A	13|0	13	6.5	2	0|0|0|0|0|0|0|0	0.5	1	65	0.06
MYEF2	NP_002888.1	RBMS1	6|0	6	3	2	0|0|0|0|0|0|0|0	0.5	1	30	0.06
MYEF2	NP_055756.1	MORC2	0|6	6	3	2	0|0|0|0|0|0|0|0	0.5	1	30	0.06
MYEF2	NP_002810.1	PTBP1	0|91	91	45.5	2	5|3|10|10|11|11|17|30	0.5	1	2.64	0.07
MYEF2	NP_005312.1	HIST1H1E	0|22	22	11	2	0|0|3|0|0|0|0|0	0.5	1	14.67	0.07
MYEF2	NP_001026902.1	YTHDC1	0|5	5	2.5	2	0|0|0|0|0|0|0|0	0.5	1	25	0.07
MYEF2	NP_009139.1	MRPL3	0|5	5	2.5	2	0|0|0|0|0|0|0|0	0.5	1	25	0.07
MYEF2	NP_055506.1	AQR	0|5	5	2.5	2	0|0|0|0|0|0|0|0	0.5	1	25	0.07
MYEF2	NP_001191397.1	RBM10	9|43	52	26	2	7|2|18|9|12|0|0|0	0.5	1	2.26	0.08
MYEF2	NP_001627.2	SLC25A6	0|15	15	7.5	2	3|0|2|0|0|3|5|2	0.5	1	2.31	0.08
MYEF2	NP_689759.2	SRFBP1	4|0	4	2	2	0|0|0|0|0|0|0|0	0.5	1	20	0.08
MYEF2	NP_001074248.1	MYO1C	0|4	4	2	2	0|0|0|0|0|0|0|0	0.5	1	20	0.08
MYEF2	NP_061924.1	MRPL50	0|4	4	2	2	0|0|0|0|0|0|0|0	0.5	1	20	0.08
MYEF2	NP_067013.1	PTBP2	0|4	4	2	2	0|0|0|0|0|0|0|0	0.5	1	20	0.08
MYEF2	NP_075066.1	MRPL44	0|4	4	2	2	0|0|0|0|0|0|0|0	0.5	1	20	0.08
MYEF2	NP_001013865.1	SLTM	3|0	3	1.5	2	0|0|0|0|0|0|0|0	0.5	0.99	15	0.1
MYEF2	NP_001128251.1	IPO11	3|0	3	1.5	2	0|0|0|0|0|0|0|0	0.5	0.99	15	0.1
MYEF2	NP_006835.2	ILVBL	3|0	3	1.5	2	0|0|0|0|0|0|0|0	0.5	0.99	15	0.1
MYEF2	NP_060238.3	LRRC40	3|0	3	1.5	2	0|0|0|0|0|0|0|0	0.5	0.99	15	0.1
MYEF2	NP_085130.2	CPEB4	3|0	3	1.5	2	0|0|0|0|0|0|0|0	0.5	0.99	15	0.1
MYEF2	NP_068814.2	HSPA2	3|0	3	1.5	2	0|0|0|0|0|0|0|0	0.5	0.99	15	0.1
MYEF2	NP_002887.2	RBM4	3|0	3	1.5	2	0|0|0|0|0|0|0|0	0.5	0.99	15	0.1
MYEF2	NP_060517.1	RBM22	3|0	3	1.5	2	0|0|0|0|0|0|0|0	0.5	0.99	15	0.1
MYEF2	NP_001186307.1	GBF1	3|0	3	1.5	2	0|0|0|0|0|0|0|0	0.5	0.99	15	0.1
MYEF2	NP_001186363.1	NIP7	0|3	3	1.5	2	0|0|0|0|0|0|0|0	0.5	0.99	15	0.1
MYEF2	NP_006310.1	CDIPT	0|3	3	1.5	2	0|0|0|0|0|0|0|0	0.5	0.99	15	0.1
MYEF2	NP_054880.2	MRPL18	0|3	3	1.5	2	0|0|0|0|0|0|0|0	0.5	0.99	15	0.1
MYEF2	NP_054894.1	MRPL15	0|3	3	1.5	2	0|0|0|0|0|0|0|0	0.5	0.99	15	0.1
MYEF2	NP_110409.2	CLPTM1L	0|3	3	1.5	2	0|0|0|0|0|0|0|0	0.5	0.99	15	0.1
MYEF2	NP_573566.2	LRPPRC	0|3	3	1.5	2	0|0|0|0|0|0|0|0	0.5	0.99	15	0.1
MYEF2	NP_001142.2	SLC25A4	0|3	3	1.5	2	0|0|0|0|0|0|0|0	0.5	0.99	15	0.1
MYEF2	NP_065142.2	MRPL47	0|3	3	1.5	2	0|0|0|0|0|0|0|0	0.5	0.99	15	0.1
MYEF2	NP_065171.2	DOLPP1	0|3	3	1.5	2	0|0|0|0|0|0|0|0	0.5	0.99	15	0.1
MYEF2	NP_002861.1	RAB13	0|3	3	1.5	2	0|0|0|0|0|0|0|0	0.5	0.99	15	0.1
MYEF2	NP_001136099.1	SEC61A2	0|3	3	1.5	2	0|0|0|0|0|0|0|0	0.5	0.99	15	0.1
MYEF2	NP_115865.1	MRPS6	0|3	3	1.5	2	0|0|0|0|0|0|0|0	0.5	0.99	15	0.1
MYEF2	NP_057736.4	CRNKL1	2|5	7	3.5	2	2|2|0|0|0|0|0|0	0.49	0.83	3.5	0.13
MYEF2	NP_055464.1	SAFB2	23|10	33	16.5	2	8|7|10|5|0|0|0|0	0.49	0.98	2.2	0.14
MYEF2	NP_037423.2	CPSF1	10|12	22	11	2	4|4|4|0|4|0|0|0	0.49	0.76	2.75	0.14
MYEF2	NP_000242.1	MSH2	13|6	19	9.5	2	4|5|3|0|3|2|0|2	0.48	0.96	2.53	0.14
MYEF2	NP_001029366.1	EXOSC9	2|0	2	1	2	0|0|0|0|0|0|0|0	0.47	0.95	10	0.14
MYEF2	NP_001156757.1	EWSR1	2|0	2	1	2	0|0|0|0|0|0|0|0	0.47	0.95	10	0.14
MYEF2	NP_001167532.1	SMG7	2|0	2	1	2	0|0|0|0|0|0|0|0	0.47	0.95	10	0.14
MYEF2	NP_001186189.1	TOR1AIP2	2|0	2	1	2	0|0|0|0|0|0|0|0	0.47	0.95	10	0.14
MYEF2	NP_001257889.1	NOSIP	2|0	2	1	2	0|0|0|0|0|0|0|0	0.47	0.95	10	0.14
MYEF2	NP_004810.2	SYMPK	2|0	2	1	2	0|0|0|0|0|0|0|0	0.47	0.95	10	0.14
MYEF2	NP_008909.1	RNF113A	2|0	2	1	2	0|0|0|0|0|0|0|0	0.47	0.95	10	0.14
MYEF2	NP_031368.1	NUPL2	2|0	2	1	2	0|0|0|0|0|0|0|0	0.47	0.95	10	0.14
MYEF2	NP_036537.1	ICMT	2|0	2	1	2	0|0|0|0|0|0|0|0	0.47	0.95	10	0.14
MYEF2	NP_056238.2	AASDHPPT	2|0	2	1	2	0|0|0|0|0|0|0|0	0.47	0.95	10	0.14
MYEF2	NP_057510.4	GTSE1	2|0	2	1	2	0|0|0|0|0|0|0|0	0.47	0.95	10	0.14
MYEF2	NP_060295.1	ADPRHL2	2|0	2	1	2	0|0|0|0|0|0|0|0	0.47	0.95	10	0.14
MYEF2	NP_061155.2	ANLN	2|0	2	1	2	0|0|0|0|0|0|0|0	0.47	0.95	10	0.14
MYEF2	NP_066018.1	NCOA5	2|0	2	1	2	0|0|0|0|0|0|0|0	0.47	0.95	10	0.14
MYEF2	NP_976033.1	RP9	2|0	2	1	2	0|0|0|0|0|0|0|0	0.47	0.95	10	0.14
MYEF2	NP_112199.2	CCNL2	2|0	2	1	2	0|0|0|0|0|0|0|0	0.47	0.95	10	0.14
MYEF2	NP_001248321.1	NOL10	2|0	2	1	2	0|0|0|0|0|0|0|0	0.47	0.95	10	0.14
MYEF2	NP_066957.3	MRPL23	2|0	2	1	2	0|0|0|0|0|0|0|0	0.47	0.95	10	0.14
MYEF2	NP_055288.1	DIMT1	2|0	2	1	2	0|0|0|0|0|0|0|0	0.47	0.95	10	0.14
MYEF2	NP_001007068.1	SDCBP	2|0	2	1	2	0|0|0|0|0|0|0|0	0.47	0.95	10	0.14
MYEF2	NP_055791.1	PDCD11	2|0	2	1	2	0|0|0|0|0|0|0|0	0.47	0.95	10	0.14
MYEF2	NP_003583.2	CUL1	2|0	2	1	2	0|0|0|0|0|0|0|0	0.47	0.95	10	0.14
MYEF2	NP_003790.1	RNMT	2|0	2	1	2	0|0|0|0|0|0|0|0	0.47	0.95	10	0.14
MYEF2	NP_001230280.1	NUB1	2|0	2	1	2	0|0|0|0|0|0|0|0	0.47	0.95	10	0.14
MYEF2	NP_001139185.1	SAE1	2|0	2	1	2	0|0|0|0|0|0|0|0	0.47	0.95	10	0.14
MYEF2	NP_055865.1	CMTR1	2|0	2	1	2	0|0|0|0|0|0|0|0	0.47	0.95	10	0.14
MYEF2	NP_009118.1	WBP4	2|0	2	1	2	0|0|0|0|0|0|0|0	0.47	0.95	10	0.14
MYEF2	NP_001136120.1	SAR1A	2|0	2	1	2	0|0|0|0|0|0|0|0	0.47	0.95	10	0.14
MYEF2	NP_001013007.1	UBE2NL	0|2	2	1	2	0|0|0|0|0|0|0|0	0.47	0.95	10	0.14
MYEF2	NP_001135836.1	ALG5	0|2	2	1	2	0|0|0|0|0|0|0|0	0.47	0.95	10	0.14
MYEF2	NP_001135920.1	SPNS1	0|2	2	1	2	0|0|0|0|0|0|0|0	0.47	0.95	10	0.14
MYEF2	NP_001243198.1	KIF22	0|2	2	1	2	0|0|0|0|0|0|0|0	0.47	0.95	10	0.14
MYEF2	NP_005430.1	MLF2	0|2	2	1	2	0|0|0|0|0|0|0|0	0.47	0.95	10	0.14
MYEF2	NP_009144.1	PRAF2	0|2	2	1	2	0|0|0|0|0|0|0|0	0.47	0.95	10	0.14
MYEF2	NP_009145.1	SEC63	0|2	2	1	2	0|0|0|0|0|0|0|0	0.47	0.95	10	0.14
MYEF2	NP_055545.1	MLEC	0|2	2	1	2	0|0|0|0|0|0|0|0	0.47	0.95	10	0.14
MYEF2	NP_055569.1	PTDSS1	0|2	2	1	2	0|0|0|0|0|0|0|0	0.47	0.95	10	0.14
MYEF2	NP_060611.2	MRPS10	0|2	2	1	2	0|0|0|0|0|0|0|0	0.47	0.95	10	0.14
MYEF2	NP_060707.2	CCAR1	0|2	2	1	2	0|0|0|0|0|0|0|0	0.47	0.95	10	0.14
MYEF2	NP_062826.2	METTL3	0|2	2	1	2	0|0|0|0|0|0|0|0	0.47	0.95	10	0.14
MYEF2	NP_110438.1	MRPS26	0|2	2	1	2	0|0|0|0|0|0|0|0	0.47	0.95	10	0.14
MYEF2	NP_219482.1	ZNF622	0|2	2	1	2	0|0|0|0|0|0|0|0	0.47	0.95	10	0.14
MYEF2	NP_001229573.1	RAB2A	0|2	2	1	2	0|0|0|0|0|0|0|0	0.47	0.95	10	0.14
MYEF2	NP_001229786.1	PRKACB	0|2	2	1	2	0|0|0|0|0|0|0|0	0.47	0.95	10	0.14
MYEF2	NP_064621.3	MRPL1	0|2	2	1	2	0|0|0|0|0|0|0|0	0.47	0.95	10	0.14
MYEF2	NP_110416.1	HM13	0|2	2	1	2	0|0|0|0|0|0|0|0	0.47	0.95	10	0.14
MYEF2	NP_113608.1	MRPL9	0|2	2	1	2	0|0|0|0|0|0|0|0	0.47	0.95	10	0.14
MYEF2	NP_848026.1	MRPL52	0|2	2	1	2	0|0|0|0|0|0|0|0	0.47	0.95	10	0.14
MYEF2	NP_002940.2	MRPL12	0|2	2	1	2	0|0|0|0|0|0|0|0	0.47	0.95	10	0.14
MYEF2	NP_001654.1	ARF6	0|2	2	1	2	0|0|0|0|0|0|0|0	0.47	0.95	10	0.14
MYEF2	NP_005862.1	SMNDC1	0|2	2	1	2	0|0|0|0|0|0|0|0	0.47	0.95	10	0.14
MYEF2	NP_006464.1	TAF6L	0|2	2	1	2	0|0|0|0|0|0|0|0	0.47	0.95	10	0.14
MYEF2	NP_001244118.1	DDX56	0|2	2	1	2	0|0|0|0|0|0|0|0	0.47	0.95	10	0.14
MYEF2	NP_115488.2	MRPL43	0|2	2	1	2	0|0|0|0|0|0|0|0	0.47	0.95	10	0.14
MYEF2	NP_001258594.1	NSA2	0|2	2	1	2	0|0|0|0|0|0|0|0	0.47	0.95	10	0.14
MYEF2	NP_001129512.1	CPSF7	8|5	13	6.5	2	0|2|4|0|3|0|0|0	0.47	0.82	2.89	0.21
MYEF2	NP_689926.1	STT3A	8|10	18	9	2	2|0|4|0|0|2|0|5	0.47	0.74	2.77	0.22
MYEF2	NP_060791.3	BRIX1	3|13	16	8	2	2|4|4|0|0|4|2|5	0.42	0.83	1.88	0.22
MYEF2	NP_001070667.1	SREK1	5|5	10	5	2	0|3|2|0|2|0|0|0	0.4	0.4	2.86	0.22
MYEF2	NP_817092.1	PPM1G	4|5	9	4.5	2	0|2|0|0|4|0|0|0	0.41	0.51	3	0.22
MYEF2	NP_005841.1	SF3B4	0|9	9	4.5	2	4|0|3|0|3|0|0|0	0.45	0.9	1.8	0.22
MYEF2	NP_000990.1	RPL38	4|4	8	4	2	0|0|0|0|0|3|2|0	0.46	0.46	3.2	0.22
MYEF2	NP_114108.1	MRPS5	0|5	5	2.5	2	0|0|3|0|0|0|0|0	0.41	0.82	3.33	0.22
MYEF2	NP_006342.2	TIMM44	4|0	4	2	2	0|0|0|0|0|0|0|2	0.43	0.85	4	0.22
MYEF2	NP_060628.2	SLC4A1AP	4|0	4	2	2	0|0|0|0|2|0|0|0	0.43	0.85	4	0.22
MYEF2	NP_001158095.1	AGO2	4|0	4	2	2	0|0|0|0|0|2|0|0	0.43	0.85	4	0.22
MYEF2	NP_066997.3	CCAR2	28|30	58	29	2	10|9|15|9|11|2|0|0	0.39	0.65	2.58	0.23
MYEF2	NP_001153682.1	SLC25A13	9|21	30	15	2	3|2|6|2|2|8|5|11	0.39	0.79	2	0.23
MYEF2	NP_001028886.1	NOP2	3|10	13	6.5	2	5|0|4|0|0|2|0|0	0.4	0.8	2.36	0.23
MYEF2	NP_060945.2	TMEM165	3|3	6	3	2	0|2|0|0|2|0|0|0	0.38	0.38	3	0.23
MYEF2	NP_006266.2	SRSF6	4|0	4	2	2	3|0|0|0|0|0|0|0	0.36	0.72	2.67	0.23
MYEF2	NP_001106849.1	FANCI	0|4	4	2	2	0|0|0|0|3|0|0|0	0.36	0.72	2.67	0.23
MYEF2	NP_005605.1	RHEB	0|4	4	2	2	0|0|0|0|0|3|0|0	0.36	0.72	2.67	0.23
MYEF2	NP_001248763.1	TBRG4	3|0	3	1.5	2	0|0|0|0|0|2|0|0	0.36	0.72	3	0.23
MYEF2	NP_115722.1	PDCD2L	3|0	3	1.5	2	0|0|0|2|0|0|0|0	0.36	0.72	3	0.23
MYEF2	NP_006451.1	HEXIM1	3|0	3	1.5	2	0|2|0|0|0|0|0|0	0.36	0.72	3	0.23
MYEF2	NP_004991.1	NDUFA5	0|3	3	1.5	2	0|0|0|0|0|0|0|2	0.36	0.72	3	0.23
MYEF2	NP_001019397.1	ARF1	31|24	55	27.5	2	9|10|17|4|3|8|8|7	0.34	0.67	2.5	0.24
MYEF2	NP_612510.1	TECR	10|12	22	11	2	3|5|3|3|4|4|2|4	0.35	0.6	2.59	0.24
MYEF2	NP_006017.1	H1FX	0|6	6	3	2	4|0|2|0|0|0|0|0	0.34	0.67	2	0.24
MYEF2	NP_001165774.1	MASTL	3|2	5	2.5	2	0|0|0|0|4|0|0|0	0.35	0.47	2.5	0.24
MYEF2	NP_066964.1	XRCC5	17|12	29	14.5	2	4|6|10|0|4|0|0|0	0.33	0.66	2.42	0.25
MYEF2	NP_057123.1	C14orf166	9|5	14	7	2	3|3|3|3|3|2|0|3	0.33	0.65	2.33	0.25
MYEF2	NP_067038.1	RPRD1B	9|5	14	7	2	3|0|4|2|3|0|0|0	0.33	0.65	2.33	0.25
MYEF2	NP_001098016.1	RPP30	2|5	7	3.5	2	0|2|2|0|2|0|0|0	0.31	0.6	2.33	0.25
MYEF2	NP_005849.1	AKAP8	0|3	3	1.5	2	0|0|0|0|3|0|0|0	0.29	0.58	2	0.25
MYEF2	NP_000525.1	PMS1	0|3	3	1.5	2	0|0|0|0|3|0|0|0	0.29	0.58	2	0.25
MYEF2	NP_000958.1	RPL3	63|47	110	55	2	15|14|24|10|10|29|10|13	0.29	0.57	2.68	0.26
MYEF2	NP_055555.1	EIF4A3	15|20	35	17.5	2	3|5|6|0|3|9|4|10	0.26	0.52	2.33	0.26
MYEF2	NP_036473.2	GTPBP4	8|13	21	10.5	2	3|5|5|0|3|5|3|4	0.26	0.51	2.21	0.26
MYEF2	NP_009205.3	ACOT7	5|9	14	7	2	2|0|3|0|0|2|0|6	0.27	0.53	2.15	0.26
MYEF2	NP_005964.3	PRCC	6|2	8	4	2	0|2|0|5|0|0|0|0	0.28	0.55	2.29	0.26
MYEF2	NP_001091868.1	COPA	2|4	6	3	2	2|0|3|0|0|0|0|0	0.27	0.46	2.4	0.26
MYEF2	NP_002746.1	MAP2K1	5|0	5	2.5	2	0|0|2|0|0|4|0|0	0.25	0.51	1.67	0.26
MYEF2	NP_060082.2	ZCCHC8	19|39	58	29	2	17|16|15|4|6|0|0|0	0.25	0.51	2.15	0.27
MYEF2	NP_001014972.1	ZNF638	7|21	28	14	2	9|10|8|0|2|0|0|0	0.25	0.51	1.93	0.27
MYEF2	NP_001139542.1	TDRD3	2|0	2	1	2	0|0|0|2|0|0|0|0	0.25	0.5	2	0.27
MYEF2	NP_001245313.1	IDH3B	2|0	2	1	2	0|0|0|0|0|2|0|0	0.25	0.5	2	0.27
MYEF2	NP_003070.3	SMARCE1	2|0	2	1	2	0|0|2|0|0|0|0|0	0.25	0.5	2	0.27
MYEF2	NP_004993.1	NDUFA9	2|0	2	1	2	0|0|0|0|0|2|0|0	0.25	0.5	2	0.27
MYEF2	NP_055152.1	PPIL2	2|0	2	1	2	0|0|0|0|2|0|0|0	0.25	0.5	2	0.27
MYEF2	NP_055970.1	LARP4B	2|0	2	1	2	0|0|0|0|2|0|0|0	0.25	0.5	2	0.27
MYEF2	NP_065108.1	TIGAR	2|0	2	1	2	0|0|2|0|0|0|0|0	0.25	0.5	2	0.27
MYEF2	NP_077295.1	C1orf35	2|0	2	1	2	2|0|0|0|0|0|0|0	0.25	0.5	2	0.27
MYEF2	NP_006467.4	ATP5L	2|0	2	1	2	0|0|0|0|0|2|0|0	0.25	0.5	2	0.27
MYEF2	NP_001139332.1	POP1	2|0	2	1	2	0|2|0|0|0|0|0|0	0.25	0.5	2	0.27
MYEF2	NP_079222.1	FAM192A	2|0	2	1	2	0|0|0|0|2|0|0|0	0.25	0.5	2	0.27
MYEF2	NP_001002909.1	GPATCH8	0|2	2	1	2	2|0|0|0|0|0|0|0	0.25	0.5	2	0.27
MYEF2	NP_002938.1	RPA3	0|2	2	1	2	0|0|0|2|0|0|0|0	0.25	0.5	2	0.27
MYEF2	NP_001128181.1	DEK	0|2	2	1	2	0|0|2|0|0|0|0|0	0.25	0.5	2	0.27
MYEF2	NP_037374.1	CFAP20	0|2	2	1	2	0|2|0|0|0|0|0|0	0.25	0.5	2	0.27
MYEF2	NP_001027565.1	HNRNPH2	21|22	43	21.5	2	6|5|5|0|0|0|0|14	0.23	0.3	2.87	0.29
MYEF2	NP_002941.1	RPN1	14|19	33	16.5	2	0|0|13|0|0|3|0|7	0.25	0.46	2.87	0.29
MYEF2	NP_001257420.1	RPL13A	16|12	28	14	2	5|5|8|0|0|5|3|6	0.23	0.46	2.33	0.29
MYEF2	NP_001026854.1	SRSF7	10|8	18	9	2	4|5|5|0|0|0|0|0	0.25	0.42	2.57	0.29
MYEF2	NP_002257.1	KPNA2	11|5	16	8	2	3|3|3|0|0|6|0|4	0.24	0.49	2	0.29
MYEF2	NP_000992.1	RPL36AL	4|0	4	2	2	0|0|2|0|0|3|0|0	0.23	0.46	1.6	0.29
MYEF2	NP_689971.4	YTHDF3	3|0	3	1.5	2	0|0|0|4|0|0|0|0	0.23	0.47	1.5	0.29
MYEF2	NP_001091974.1	DDX17	36|42	78	39	2	10|12|16|11|6|11|18|19	0.22	0.44	2.4	0.3
MYEF2	NP_003553.2	SLC25A11	10|10	20	10	2	4|2|0|0|3|4|4|4	0.21	0.21	2.5	0.3
MYEF2	NP_001124150.1	EIF4E	3|5	8	4	2	2|3|2|0|0|0|0|0	0.22	0.4	2.29	0.3
MYEF2	NP_057174.1	RBM7	3|4	7	3.5	2	3|3|0|0|0|0|0|0	0.21	0.3	2.33	0.3
MYEF2	NP_001230575.1	CD2BP2	2|0	2	1	2	3|0|0|0|0|0|0|0	0.19	0.38	1.33	0.3
MYEF2	NP_006288.2	XRCC1	2|0	2	1	2	0|0|3|0|0|0|0|0	0.19	0.38	1.33	0.3
MYEF2	NP_071757.4	MMS19	2|0	2	1	2	0|0|3|0|0|0|0|0	0.19	0.38	1.33	0.3
MYEF2	NP_004272.2	BAG3	2|0	2	1	2	0|0|0|3|0|0|0|0	0.19	0.38	1.33	0.3
MYEF2	NP_001159607.1	RBM28	0|2	2	1	2	0|0|3|0|0|0|0|0	0.19	0.38	1.33	0.3
MYEF2	NP_004153.2	RAB5A	0|2	2	1	2	0|0|0|0|0|0|0|3	0.19	0.38	1.33	0.3
MYEF2	NP_006318.1	TIMM23	0|2	2	1	2	0|0|0|0|0|3|0|0	0.19	0.38	1.33	0.3
MYEF2	NP_000293.2	PLOD1	0|2	2	1	2	0|0|0|0|0|0|0|3	0.19	0.38	1.33	0.3
MYEF2	NP_064583.2	CCDC47	0|2	2	1	2	0|0|3|0|0|0|0|0	0.19	0.38	1.33	0.3
MYEF2	NP_055781.2	DHX30	2|5	7	3.5	2	0|0|3|0|0|4|0|0	0.19	0.36	2	0.31
MYEF2	NP_057025.2	ATP6V1H	3|0	3	1.5	2	0|0|0|0|0|2|2|0	0.19	0.38	1.5	0.31
MYEF2	NP_006187.2	PCBP1	14|16	30	15	2	4|7|5|6|7|5|2|3	0.15	0.28	2.4	0.32
MYEF2	NP_001137545.1	CHORDC1	9|3	12	6	2	0|0|6|2|2|2|0|4	0.18	0.36	1.71	0.32
MYEF2	NP_037468.1	SEC61A1	4|6	10	5	2	0|0|5|0|0|2|2|0	0.16	0.27	2.22	0.32
MYEF2	NP_003861.1	IQGAP1	5|4	9	4.5	2	0|0|3|0|0|3|0|2	0.15	0.23	2.25	0.32
MYEF2	NP_001107565.1	LSM14A	8|0	8	4	2	3|2|0|0|6|0|0|0	0.18	0.37	1.45	0.32
MYEF2	NP_006582.1	POLD3	3|2	5	2.5	2	2|0|0|0|3|0|0|0	0.15	0.23	2	0.32
MYEF2	NP_001136122.1	HNRNPLL	0|5	5	2.5	2	0|0|0|0|0|0|3|4	0.18	0.36	1.43	0.32
MYEF2	NP_001091674.1	HNRNPF	28|25	53	26.5	2	9|8|12|12|8|10|8|10	0.13	0.26	2.41	0.33
MYEF2	NP_001188267.1	SAFB	19|17	36	18	2	7|8|10|0|0|0|5|0	0.13	0.23	2.4	0.33
MYEF2	NP_001124463.1	HYOU1	3|3	6	3	2	0|0|0|0|0|2|0|4	0.13	0.13	2	0.33
MYEF2	NP_002119.1	HMGB1	3|3	6	3	2	0|2|0|4|0|0|0|0	0.13	0.13	2	0.33
MYEF2	NP_000703.2	BLVRA	0|5	5	2.5	2	0|0|0|0|0|0|2|6	0.13	0.25	1.25	0.33
MYEF2	NP_065747.1	KIAA1143	2|0	2	1	2	0|0|0|4|0|0|0|0	0.12	0.24	1	0.33
MYEF2	NP_036601.2	PRPF6	6|5	11	5.5	2	3|0|5|0|0|0|0|2	0.11	0.16	2.2	0.34
MYEF2	NP_001651.1	ARF4	4|6	10	5	2	2|2|3|2|0|3|0|0	0.09	0.17	2	0.34
MYEF2	NP_002477.1	NCBP1	4|3	7	3.5	2	2|2|0|0|3|0|0|0	0.1	0.16	2	0.34
MYEF2	NP_055953.3	RTF1	3|2	5	2.5	2	0|0|0|2|4|0|0|0	0.09	0.13	1.67	0.34
MYEF2	NP_071496.1	EIF4H	3|0	3	1.5	2	0|0|0|4|2|0|0|0	0.07	0.13	1	0.35
MYEF2	NP_001258803.1	AAR2	2|0	2	1	2	2|2|0|0|0|0|0|0	0.07	0.14	1	0.35
MYEF2	NP_932343.1	C1orf52	2|0	2	1	2	0|2|0|2|0|0|0|0	0.07	0.14	1	0.35
MYEF2	NP_001138898.1	YBX3	7|7	14	7	2	3|3|4|2|3|0|0|0	0.06	0.06	2.15	0.36
MYEF2	NP_001257817.1	SLC25A10	2|5	7	3.5	2	0|0|0|2|0|3|4|0	0.06	0.12	1.56	0.36
MYEF2	NP_005490.1	UBA2	2|0	2	1	2	0|0|0|0|5|0|0|0	0.07	0.13	0.8	0.36
MYEF2	NP_036513.2	ORC3	0|2	2	1	2	0|0|0|0|5|0|0|0	0.07	0.13	0.8	0.36
MYEF2	NP_057406.2	RAB14	0|2	2	1	2	0|0|0|0|0|0|0|5	0.07	0.13	0.8	0.36
MYEF2	NP_071401.3	RBM26	10|22	32	16	2	4|6|11|9|10|0|0|0	0.05	0.1	1.78	0.37
MYEF2	NP_006538.2	IGF2BP3	12|15	27	13.5	2	3|2|7|4|4|6|2|8	0.05	0.1	2.16	0.37
MYEF2	NP_001248396.1	NSRP1	4|6	10	5	2	5|0|3|0|3|0|0|0	0.04	0.08	1.82	0.37
MYEF2	NP_113673.3	GRWD1	4|3	7	3.5	2	0|0|3|0|0|3|0|2	0.05	0.07	1.75	0.37
MYEF2	NP_001008.1	RPS13	4|0	4	2	2	0|0|0|0|0|5|0|3	0.05	0.1	1	0.37
MYEF2	NP_001020376.1	AP2M1	0|3	3	1.5	2	2|2|0|2|0|0|0|0	0.05	0.1	1	0.37
MYEF2	NP_057396.1	WBP11	4|2	6	3	2	0|0|2|3|3|0|0|0	0.04	0.07	1.5	0.38
MYEF2	NP_000782.1	DHFR	4|2	6	3	2	0|0|0|0|2|3|0|3	0.04	0.07	1.5	0.38
MYEF2	NP_008996.1	CDC37	2|2	4	2	2	0|0|2|0|4|0|0|0	0.04	0.04	1.33	0.38
MYEF2	NP_062552.2	MEPCE	2|2	4	2	2	0|0|0|4|2|0|0|0	0.04	0.04	1.33	0.38
MYEF2	NP_036475.3	NNT	2|2	4	2	2	0|0|2|0|0|0|0|4	0.04	0.04	1.33	0.38
MYEF2	NP_005889.3	CAPRIN1	2|0	2	1	2	2|0|0|0|3|0|0|0	0.04	0.08	0.8	0.38
MYEF2	NP_000928.1	POLR2A	0|2	2	1	2	3|2|0|0|0|0|0|0	0.04	0.08	0.8	0.38
MYEF2	NP_003590.1	SUPT3H	0|2	2	1	2	0|3|2|0|0|0|0|0	0.04	0.08	0.8	0.38
MYEF2	NP_009135.4	DDX20	0|2	2	1	2	2|3|0|0|0|0|0|0	0.04	0.08	0.8	0.38
MYEF2	NP_001014809.1	CRMP1	0|2	2	1	2	0|0|0|3|2|0|0|0	0.04	0.08	0.8	0.38
MYEF2	NP_004535.1	NDUFA10	4|4	8	4	2	0|0|0|0|0|4|3|2	0.03	0.03	1.78	0.39
MYEF2	NP_001157260.1	PTBP3	2|5	7	3.5	2	0|0|0|0|0|5|5|0	0.04	0.07	1.4	0.39
MYEF2	NP_006301.3	NPEPPS	4|2	6	3	2	0|0|2|0|0|7|0|0	0.03	0.06	1.33	0.39
MYEF2	NP_060365.7	DDX27	2|3	5	2.5	2	0|3|2|0|0|0|0|2	0.03	0.05	1.43	0.39
MYEF2	NP_065147.1	DDX24	0|5	5	2.5	2	3|4|3|0|0|0|0|0	0.03	0.05	1	0.39
MYEF2	NP_003133.1	SSB	2|2	4	2	2	0|0|3|0|3|0|0|0	0.04	0.04	1.33	0.39
MYEF2	NP_057712.2	WAC	4|0	4	2	2	0|2|0|3|3|0|0|0	0.04	0.07	1	0.39
MYEF2	NP_055491.1	PUM1	4|0	4	2	2	0|0|0|0|0|3|3|2	0.04	0.07	1	0.39
MYEF2	NP_001087236.1	MCRIP1	3|0	3	1.5	2	0|0|0|4|3|0|0|0	0.03	0.06	0.86	0.39
MYEF2	NP_004850.1	CLTC	17|28	45	22.5	2	6|5|18|0|0|6|0|11	0.02	0.04	2.2	0.4
MYEF2	NP_004587.1	SNRPA	3|4	7	3.5	2	2|3|4|0|0|0|0|0	0.02	0.03	1.56	0.4
MYEF2	NP_001153408.1	EBNA1BP2	0|4	4	2	2	0|0|10|0|0|0|0|0	0.02	0.04	0.8	0.4
MYEF2	NP_001094096.1	ERLIN1	0|3	3	1.5	2	0|0|0|0|0|2|2|3	0.02	0.05	0.86	0.4
MYEF2	NP_060544.2	CCDC94	2|0	2	1	2	0|0|0|4|2|0|0|0	0.02	0.04	0.67	0.4
MYEF2	NP_065987.1	DDX55	2|0	2	1	2	0|0|4|2|0|0|0|0	0.02	0.04	0.67	0.4
MYEF2	NP_872319.1	SPC24	2|0	2	1	2	0|0|0|4|2|0|0|0	0.02	0.04	0.67	0.4
MYEF2	NP_061915.2	PUS7	2|0	2	1	2	0|0|0|4|2|0|0|0	0.02	0.04	0.67	0.4
MYEF2	NP_060533.2	HELLS	0|2	2	1	2	0|0|2|4|0|0|0|0	0.02	0.04	0.67	0.4
MYEF2	NP_003899.2	EIF2S2	0|2	2	1	2	0|0|2|0|4|0|0|0	0.02	0.04	0.67	0.4
MYEF2	NP_001406.1	EIF2S3	6|3	9	4.5	2	3|3|4|0|2|2|0|0	0.02	0.04	1.5	0.41
MYEF2	NP_055898.1	CDK12	2|6	8	4	2	4|3|2|3|2|0|0|0	0.02	0.04	1.33	0.41
MYEF2	NP_001231903.1	PPP1CC	2|3	5	2.5	2	0|0|0|3|5|0|0|0	0.02	0.03	1.25	0.41
MYEF2	NP_000985.1	RPL32	3|0	3	1.5	2	0|0|0|0|0|6|0|2	0.02	0.04	0.75	0.41
MYEF2	NP_001191676.1	RFC1	0|2	2	1	2	3|3|0|0|0|0|0|0	0.02	0.04	0.67	0.41
MYEF2	NP_055095.2	DNAJC8	7|4	11	5.5	2	0|3|2|3|6|0|0|0	0.01	0.03	1.57	0.42
MYEF2	NP_005830.2	SRRM1	2|7	9	4.5	2	4|3|0|0|0|0|3|4	0.01	0.03	1.29	0.42
MYEF2	NP_076950.1	DDX50	5|3	8	4	2	2|3|6|0|0|0|0|0	0.02	0.03	1.45	0.42
MYEF2	NP_115687.2	POLDIP3	7|0	7	3.5	2	0|2|6|3|3|0|0|0	0.01	0.03	1	0.42
MYEF2	NP_001530.1	DNAJA1	4|0	4	2	2	3|2|0|0|0|4|0|0	0.02	0.03	0.89	0.42
MYEF2	NP_001005360.1	DNM2	0|4	4	2	2	0|0|0|0|2|3|0|4	0.02	0.03	0.89	0.42
MYEF2	NP_005331.1	HINT1	3|0	3	1.5	2	0|0|0|5|3|0|0|0	0.02	0.03	0.75	0.42
MYEF2	NP_008933.2	ADRM1	0|3	3	1.5	2	0|0|0|0|0|4|0|4	0.01	0.03	0.75	0.42
MYEF2	NP_001259004.1	USP10	2|0	2	1	2	2|0|0|2|2|0|0|0	0.01	0.03	0.67	0.42
MYEF2	NP_001002800.1	SMC4	13|8	21	10.5	2	4|3|6|3|0|9|0|5	0.01	0.02	1.75	0.43
MYEF2	NP_001653.1	ARF5	8|10	18	9	2	5|3|6|0|0|5|3|2	0.01	0.02	1.89	0.43
MYEF2	NP_078805.3	CDC73	6|4	10	5	2	0|3|4|3|3|0|0|0	0.01	0.02	1.54	0.43
MYEF2	NP_057212.1	COPG1	4|2	6	3	2	5|0|0|0|0|5|0|0	0.01	0.02	1.2	0.43
MYEF2	NP_001007.2	RPS12	3|2	5	2.5	2	0|0|2|0|2|2|2|0	0.01	0.02	1.25	0.43
MYEF2	NP_001191455.1	SSR4	3|2	5	2.5	2	0|0|0|0|0|4|2|2	0.01	0.02	1.25	0.43
MYEF2	NP_001243763.1	AURKB	3|2	5	2.5	2	2|0|0|0|0|3|0|3	0.01	0.02	1.25	0.43
MYEF2	NP_115861.1	PPIL3	3|2	5	2.5	2	2|2|2|0|2|0|0|0	0.01	0.02	1.25	0.43
MYEF2	NP_001171313.1	SRPRA	3|0	3	1.5	2	0|0|4|0|2|2|0|0	0.01	0.02	0.75	0.43
MYEF2	NP_001164275.1	LARP4	3|0	3	1.5	2	3|0|0|2|3|0|0|0	0.01	0.02	0.75	0.43
MYEF2	NP_055186.2	AKAP8L	0|3	3	1.5	2	0|0|0|0|0|2|3|3	0.01	0.02	0.75	0.43
MYEF2	NP_073591.2	SFXN1	21|16	37	18.5	2	5|3|9|0|0|10|3|13	0.01	0.02	2	0.44
MYEF2	NP_001129243.1	RPN2	10|11	21	10.5	2	0|0|6|0|0|5|0|10	0.01	0.01	2	0.44
MYEF2	NP_000692.2	ATP1A1	7|10	17	8.5	2	0|0|9|2|0|3|2|5	0.01	0.02	1.79	0.44
MYEF2	NP_004932.1	DHX8	4|4	8	4	2	0|5|2|0|4|0|0|0	0.01	0.01	1.45	0.44
MYEF2	NP_055950.1	NUP205	4|3	7	3.5	2	2|0|0|0|0|4|2|2	0.01	0.01	1.4	0.44
MYEF2	NP_055814.1	RAB21	2|4	6	3	2	2|2|0|0|0|3|3|2	0.01	0.01	1.2	0.44
MYEF2	NP_056110.2	SMCHD1	2|2	4	2	2	4|0|4|0|0|0|0|0	0.01	0.01	1	0.44
MYEF2	NP_689531.2	C12orf45	4|0	4	2	2	2|2|2|0|4|0|0|0	0.01	0.01	0.8	0.44
MYEF2	NP_055642.3	ZC3H11A	19|15	34	17	2	8|12|10|4|4|0|0|0	0	0.01	2	0.45
MYEF2	NP_064628.1	TOMM22	5|5	10	5	2	3|4|3|0|3|2|0|0	0	0	1.54	0.45
MYEF2	NP_001077383.1	CTBP2	3|2	5	2.5	2	0|0|2|0|0|0|4|3	0.01	0.01	1.11	0.45
MYEF2	NP_003336.1	UBE2I	3|0	3	1.5	2	3|3|0|0|3|0|0|0	0	0.01	0.67	0.45
MYEF2	NP_006833.2	SF3B2	49|42	91	45.5	2	23|15|25|13|19|0|0|0	0	0.01	2.22	0.46
MYEF2	NP_003744.1	EIF3D	7|6	13	6.5	2	5|0|4|4|2|3|0|2	0	0.01	1.62	0.46
MYEF2	NP_057479.2	HACD3	4|6	10	5	2	0|2|4|2|5|3|0|0	0	0.01	1.43	0.46
MYEF2	NP_004805.2	SNRNP40	4|5	9	4.5	2	5|3|0|0|5|0|0|0	0	0	1.38	0.46
MYEF2	NP_009166.2	XPOT	5|4	9	4.5	2	0|0|5|0|3|5|0|0	0	0	1.38	0.46
MYEF2	NP_000974.1	RPL22	6|2	8	4	2	4|3|3|0|4|2|3|3	0	0.01	1.14	0.46
MYEF2	NP_001019820.1	CANX	0|7	7	3.5	2	0|0|6|0|0|2|0|8	0	0.01	0.88	0.46
MYEF2	NP_001123630.1	MYO1B	0|6	6	3	2	3|5|0|3|3|0|0|0	0	0.01	0.86	0.46
MYEF2	NP_003365.1	VDAC1	0|4	4	2	2	0|0|0|0|0|4|4|3	0	0.01	0.73	0.46
MYEF2	NP_005683.2	ABCF2	10|4	14	7	2	2|6|3|6|5|4|0|0	0	0	1.33	0.47
MYEF2	NP_001166299.1	YTHDF2	6|6	12	6	2	0|2|4|4|4|0|0|3	0	0	1.6	0.47
MYEF2	NP_001238968.1	RAB5C	0|3	3	1.5	2	0|0|3|0|0|2|0|5	0	0	0.6	0.47
MYEF2	NP_001035526.1	YARS2	2|0	2	1	2	0|0|2|0|0|2|0|4	0	0	0.5	0.47
MYEF2	NP_001128409.1	FIP1L1	10|14	24	12	2	9|9|7|3|3|0|0|0	0	0	1.71	0.48
MYEF2	NP_002086.1	GTF2E2	11|6	17	8.5	2	5|5|5|5|8|0|0|0	0	0	1.48	0.48
MYEF2	NP_443157.1	LENG8	7|10	17	8.5	2	3|4|2|4|10|0|0|0	0	0	1.62	0.48
MYEF2	NP_001030168.1	RPL14	8|6	14	7	2	4|5|6|0|0|3|0|2	0	0	1.56	0.48
MYEF2	NP_001159968.1	SLC16A1	6|8	14	7	2	2|3|4|0|3|6|3|5	0	0	1.56	0.48
MYEF2	NP_056513.2	GPKOW	7|6	13	6.5	2	0|0|2|6|9|0|0|0	0	0	1.53	0.48
MYEF2	NP_059133.1	CPSF2	0|6	6	3	2	5|0|4|3|3|0|0|0	0	0	0.8	0.48
MYEF2	NP_003137.1	SSRP1	2|2	4	2	2	3|3|3|0|0|0|0|0	0	0	0.89	0.48
MYEF2	NP_001168.1	ARL1	0|3	3	1.5	2	0|3|0|0|0|4|0|3	0	0	0.6	0.48
MYEF2	NP_056175.3	SKIV2L2	22|32	54	27	2	20|10|16|5|5|3|0|0	0	0	2.12	0.49
MYEF2	NP_001092872.1	CCNK	7|6	13	6.5	2	0|2|5|4|6|0|0|0	0	0	1.53	0.49
MYEF2	NP_001789.2	CDK2	7|5	12	6	2	2|0|2|6|7|0|0|0	0	0	1.41	0.49
MYEF2	NP_003391.1	XPO1	6|5	11	5.5	2	2|0|4|0|0|8|0|2	0	0	1.38	0.49
MYEF2	NP_076916.2	CDK11A	7|4	11	5.5	2	5|8|0|0|4|0|0|0	0	0	1.29	0.49
MYEF2	NP_057226.1	HSD17B12	3|6	9	4.5	2	2|0|0|0|0|8|0|6	0	0	1.12	0.49
MYEF2	NP_055309.2	TNRC6A	5|0	5	2.5	2	0|0|0|0|0|7|4|3	0	0	0.71	0.49
MYEF2	NP_113584.3	HUWE1	4|0	4	2	2	4|3|3|0|2|2|0|0	0	0	0.67	0.49
MYEF2	NP_001243048.1	NAA10	0|4	4	2	2	0|2|3|0|2|0|0|5	0	0	0.67	0.49
MYEF2	NP_002801.1	PSMD4	2|0	2	1	2	2|0|0|5|0|2|0|0	0	0	0.44	0.49
MYEF2	NP_005852.2	STUB1	0|2	2	1	2	0|0|2|4|3|0|0|0	0	0	0.44	0.49
MYEF2	NP_006764.3	DDX18	5|8	13	6.5	2	4|3|7|0|0|5|0|2	0	0	1.37	0.5
MYEF2	NP_000980.1	RPL30	6|5	11	5.5	2	4|3|2|0|0|6|3|3	0	0	1.38	0.5
MYEF2	NP_002254.2	KIFC1	5|5	10	5	2	0|7|3|2|3|0|0|0	0	0	1.33	0.5
MYEF2	NP_006351.2	EIF3M	5|3	8	4	2	2|2|3|4|5|0|0|0	0	0	1.14	0.5
MYEF2	NP_057439.2	DDX47	3|4	7	3.5	2	0|0|4|0|0|6|0|3	0	0	1.08	0.5
MYEF2	NP_006730.2	MCM5	2|3	5	2.5	2	2|0|0|0|3|2|3|3	0	0	0.91	0.5
MYEF2	NP_002907.1	RFC4	2|2	4	2	2	2|0|2|3|3|0|0|0	0	0	0.8	0.5
MYEF2	NP_004809.2	DDX23	4|0	4	2	2	3|7|3|0|0|0|0|0	0	0	0.62	0.5
MYEF2	NP_003565.4	VAPA	3|0	3	1.5	2	0|3|4|2|2|0|0|0	0	0	0.55	0.5
MYEF2	NP_001887.1	CSNK2A2	2|0	2	1	2	0|0|0|2|2|3|2|0	0	0	0.44	0.5
MYEF2	NP_060918.2	CAND1	26|18	44	22	2	5|6|11|0|5|18|5|10	0	0	1.96	0.51
MYEF2	NP_001460.1	XRCC6	16|20	36	18	2	12|13|8|4|4|0|0|0	0	0	1.95	0.51
MYEF2	NP_001672.1	ATP2A2	10|19	29	14.5	2	7|5|16|3|6|6|0|6	0	0	1.66	0.51
MYEF2	NP_001155901.1	PDCD6IP	10|8	18	9	2	5|3|3|2|5|7|4|6	0	0	1.57	0.51
MYEF2	NP_009096.2	SF3A2	7|6	13	6.5	2	3|4|5|5|4|0|0|0	0	0	1.44	0.51
MYEF2	NP_001164105.1	FUS	4|5	9	4.5	2	3|3|5|0|4|0|0|0	0	0	1.2	0.51
MYEF2	NP_003633.1	HAT1	5|4	9	4.5	2	3|0|3|6|3|0|0|2	0	0	1.2	0.51
MYEF2	NP_006416.3	SLU7	7|2	9	4.5	2	3|5|4|5|4|0|0|0	0	0	1	0.51
MYEF2	NP_821080.1	TUBB2B	4|0	4	2	2	0|0|0|0|0|5|4|4	0	0	0.62	0.51
MYEF2	NP_002615.2	PFDN5	2|0	2	1	2	0|0|2|4|4|0|0|0	0	0	0.4	0.51
MYEF2	NP_005617.2	SRSF4	0|2	2	1	2	0|0|2|0|0|3|0|5	0	0	0.4	0.51
MYEF2	NP_001016.1	RPS23	14|20	34	17	2	4|9|9|12|9|7|4|3	0	0	1.74	0.52
MYEF2	NP_002617.3	PFKL	6|10	16	8	2	2|0|8|0|0|3|4|8	0	0	1.39	0.52
MYEF2	NP_001035248.1	H2AFY	6|8	14	7	2	0|6|7|2|0|2|5|2	0	0	1.4	0.52
MYEF2	NP_149351.1	SURF4	6|5	11	5.5	2	5|4|5|0|3|3|2|2	0	0	1.29	0.52
MYEF2	NP_005863.1	BCAS2	5|3	8	4	2	3|4|2|5|3|0|0|0	0	0	1.07	0.52
MYEF2	NP_004166.1	SNRPD3	3|0	3	1.5	2	2|3|4|0|3|0|0|0	0	0	0.5	0.52
MYEF2	NP_003125.3	SRP14	0|3	3	1.5	2	3|0|3|2|0|2|3|3	0	0	0.5	0.52
MYEF2	NP_038470.1	STOML2	0|3	3	1.5	2	2|0|3|0|0|2|2|5	0	0	0.5	0.52
MYEF2	NP_057131.1	SF3B6	0|3	3	1.5	2	3|4|3|0|2|0|0|0	0	0	0.5	0.52
MYEF2	NP_002559.2	PABPC1	42|33	75	37.5	2	15|20|19|14|20|4|0|0	0	0	2.03	0.53
MYEF2	NP_001137533.1	COPB1	17|10	27	13.5	2	6|6|5|9|10|10|6|5	0	0	1.54	0.53
MYEF2	NP_001244120.1	DDX6	12|6	18	9	2	4|6|6|6|9|0|2|2	0	0	1.33	0.53
MYEF2	NP_002700.1	PPP1CB	6|6	12	6	2	3|4|6|4|4|0|0|0	0	0	1.33	0.53
MYEF2	NP_001135935.1	DKC1	6|4	10	5	2	6|3|4|4|2|0|0|0	0	0	1.18	0.53
MYEF2	NP_001035809.1	ABCE1	5|4	9	4.5	2	4|3|4|0|0|0|0|5	0	0	1.12	0.53
MYEF2	NP_001229528.1	RBM39	6|3	9	4.5	2	2|0|6|2|0|5|0|4	0	0	1.06	0.53
MYEF2	NP_001252.1	CDK9	4|3	7	3.5	2	3|3|2|6|2|0|0|0	0	0	1	0.53
MYEF2	NP_001061.2	TUBG1	4|2	6	3	2	0|0|0|2|3|6|3|0	0	0	0.86	0.53
MYEF2	NP_000983.1	RPL29	4|0	4	2	2	0|4|0|6|0|4|0|0	0	0	0.57	0.53
MYEF2	NP_006494.1	PSMC4	4|0	4	2	2	4|3|0|2|0|4|0|3	0	0	0.57	0.53
MYEF2	NP_116253.2	PRPF38A	4|0	4	2	2	2|4|5|3|0|0|0|0	0	0	0.57	0.53
MYEF2	NP_001002.1	RPS7	29|18	47	23.5	2	11|8|15|7|11|17|4|8	0	0	1.74	0.54
MYEF2	NP_001193943.1	SERPINH1	19|23	42	21	2	4|3|10|4|5|12|11|12	0	0	1.87	0.54
MYEF2	NP_757386.2	SUGP1	15|8	23	11.5	2	4|8|6|7|11|0|0|0	0	0	1.44	0.54
MYEF2	NP_055121.1	RTCB	11|10	21	10.5	2	6|2|6|4|10|4|2|4	0	0	1.62	0.54
MYEF2	NP_060255.3	SPDL1	8|5	13	6.5	2	2|5|2|6|8|0|0|0	0	0	1.24	0.54
MYEF2	NP_000981.1	RPL27A	5|5	10	5	2	3|5|5|4|3|3|3|2	0	0	1.18	0.54
MYEF2	NP_001116295.1	GTF3C5	3|3	6	3	2	0|3|0|6|5|0|0|0	0	0	0.86	0.54
MYEF2	NP_036336.2	GTF3C4	3|3	6	3	2	0|2|0|6|6|0|0|0	0	0	0.86	0.54
MYEF2	NP_001015877.1	PHF6	2|3	5	2.5	2	4|3|2|0|4|0|0|2	0	0	0.77	0.54
MYEF2	NP_003128.3	SRPK1	0|3	3	1.5	2	4|3|0|0|6|0|0|0	0	0	0.46	0.54
MYEF2	NP_003706.1	USO1	2|0	2	1	2	4|4|3|0|0|0|0|0	0	0	0.36	0.54
MYEF2	NP_001275.1	AP3S1	0|2	2	1	2	0|2|2|3|4|0|0|0	0	0	0.36	0.54
MYEF2	NP_061862.1	RBM27	14|12	26	13	2	7|8|4|11|5|0|0|0	0	0	1.68	0.55
MYEF2	NP_008855.1	SRSF1	9|12	21	10.5	2	7|10|6|3|2|0|5|2	0	0	1.5	0.55
MYEF2	NP_001177916.1	SRSF11	6|11	17	8.5	2	6|8|6|3|6|0|0|0	0	0	1.31	0.55
MYEF2	NP_000984.1	RPL31	9|5	14	7	2	4|5|9|2|3|5|0|2	0	0	1.22	0.55
MYEF2	NP_001153575.1	ZC3H14	7|6	13	6.5	2	5|5|6|4|3|0|0|0	0	0	1.3	0.55
MYEF2	NP_000979.1	RPL27	6|6	12	6	2	0|4|5|0|4|6|2|2	0	0	1.26	0.55
MYEF2	NP_001188474.1	RBM15	4|6	10	5	2	4|0|0|0|0|2|6|6	0	0	1.11	0.55
MYEF2	NP_001003676.1	C11orf49	3|3	6	3	2	2|3|2|4|5|0|0|0	0	0	0.86	0.55
MYEF2	NP_000989.1	RPL37A	2|3	5	2.5	2	0|0|0|0|0|8|0|6	0	0	0.71	0.55
MYEF2	NP_001253968.1	LARP7	0|4	4	2	2	2|5|2|0|6|0|0|0	0	0	0.53	0.55
MYEF2	NP_001036214.1	STAG2	0|3	3	1.5	2	2|2|6|0|3|0|0|2	0	0	0.46	0.55
MYEF2	NP_002005.1	FKBP4	0|2	2	1	2	0|0|0|6|2|0|0|4	0	0	0.33	0.55
MYEF2	NP_004387.1	DDX5	41|42	83	41.5	2	13|13|19|21|19|16|6|17	0	0	2.18	0.56
MYEF2	NP_002943.2	RPS2	44|24	68	34	2	9|17|19|16|13|26|17|16	0	0	1.72	0.56
MYEF2	NP_001243064.1	CSE1L	22|15	37	18.5	2	7|2|18|2|6|11|0|5	0	0	1.76	0.56
MYEF2	NP_008869.1	SNRPD1	7|11	18	9	2	8|3|11|3|5|0|0|0	0	0	1.33	0.56
MYEF2	NP_057018.1	NOP58	8|10	18	9	2	6|7|8|0|4|2|0|0	0	0	1.44	0.56
MYEF2	NP_036243.1	AHSA1	8|7	15	7.5	2	0|0|3|6|6|6|3|4	0	0	1.36	0.56
MYEF2	NP_003745.1	EIF3F	5|6	11	5.5	2	5|3|7|0|4|3|0|3	0	0	1.16	0.56
MYEF2	NP_001559.1	EIF3E	3|5	8	4	2	11|4|0|0|3|0|0|0	0	0	0.89	0.56
MYEF2	NP_006315.1	CFDP1	5|3	8	4	2	0|0|3|6|9|0|0|0	0	0	0.89	0.56
MYEF2	NP_006098.2	LUC7L3	2|5	7	3.5	2	5|4|4|0|4|0|2|2	0	0	0.82	0.56
MYEF2	NP_001122316.1	SMARCA4	0|3	3	1.5	2	4|6|4|0|0|0|0|0	0	0	0.43	0.56
MYEF2	NP_008937.1	NUDT21	39|34	73	36.5	2	12|14|22|15|21|0|0|0	0	0	2.03	0.57
MYEF2	NP_009035.3	RPL10A	15|11	26	13	2	6|7|5|2|4|13|4|8	0	0	1.53	0.57
MYEF2	NP_112243.1	RAB1B	8|10	18	9	2	5|6|0|0|0|5|3|10	0	0	1.38	0.57
MYEF2	NP_006383.2	NOP56	7|8	15	7.5	2	4|9|6|0|0|0|4|3	0	0	1.3	0.57
MYEF2	NP_001020.2	RPS26	6|8	14	7	2	6|2|5|5|4|5|5|7	0	0	1.22	0.57
MYEF2	NP_002699.1	PPP1CA	6|7	13	6.5	2	5|7|5|4|3|0|0|0	0	0	1.24	0.57
MYEF2	NP_004273.1	BAG2	5|6	11	5.5	2	2|3|0|6|5|2|6|0	0	0	1.1	0.57
MYEF2	NP_003082.1	SNRPB	4|4	8	4	2	2|3|7|0|5|0|0|0	0	0	0.94	0.57
MYEF2	NP_000507.1	GNAS	3|3	6	3	2	0|0|4|0|0|2|3|6	0	0	0.8	0.57
MYEF2	NP_002964.3	ATXN2	6|0	6	3	2	4|4|4|7|3|0|0|0	0	0	0.63	0.57
MYEF2	NP_055082.1	C11orf58	4|2	6	3	2	4|2|3|6|3|0|0|0	0	0	0.75	0.57
MYEF2	NP_000967.1	RPL12	0|6	6	3	2	3|4|3|0|3|6|3|6	0	0	0.63	0.57
MYEF2	NP_000240.1	MLH1	0|4	4	2	2	2|3|2|3|8|0|0|0	0	0	0.5	0.57
MYEF2	NP_002097.1	H2AFZ	3|0	3	1.5	2	0|4|7|0|0|0|4|0	0	0	0.4	0.57
MYEF2	NP_689557.1	LSM12	2|0	2	1	2	3|2|3|0|4|3|0|0	0	0	0.31	0.57
MYEF2	NP_005905.2	MCM4	26|19	45	22.5	2	10|13|10|10|15|14|0|4	0	0	1.73	0.58
MYEF2	NP_001427.2	FBL	17|15	32	16	2	6|8|11|5|2|11|7|8	0	0	1.68	0.58
MYEF2	NP_000987.2	RPL35A	8|11	19	9.5	2	6|12|6|0|2|4|3|4	0	0	1.36	0.58
MYEF2	NP_000977.1	RPL24	7|10	17	8.5	2	5|6|6|6|6|9|0|5	0	0	1.26	0.58
MYEF2	NP_004593.2	STAU1	8|8	16	8	2	6|9|5|2|4|0|0|0	0	0	1.33	0.58
MYEF2	NP_006702.1	RNPS1	7|8	15	7.5	2	7|7|7|3|3|0|0|0	0	0	1.25	0.58
MYEF2	NP_003850.1	DPM1	5|5	10	5	2	2|0|5|0|0|6|3|5	0	0	1.05	0.58
MYEF2	NP_056306.1	PNISR	4|5	9	4.5	2	2|2|7|0|8|0|0|0	0	0	0.95	0.58
MYEF2	NP_004289.1	NUP155	3|3	6	3	2	0|0|3|2|2|6|3|4	0	0	0.75	0.58
MYEF2	NP_004851.2	FXR2	2|3	5	2.5	2	0|2|3|5|3|4|2|0	0	0	0.67	0.58
MYEF2	NP_036448.1	KPNA6	3|0	3	1.5	2	3|4|0|4|4|0|0|2	0	0	0.4	0.58
MYEF2	NP_005906.2	MCM6	19|17	36	18	2	8|6|17|5|5|10|2|6	0	0	1.76	0.59
MYEF2	NP_031401.1	TARDBP	12|17	29	14.5	2	5|3|15|4|4|8|7|9	0	0	1.49	0.59
MYEF2	NP_003080.2	SNRNP70	13|15	28	14	2	9|12|12|0|2|0|0|0	0	0	1.6	0.59
MYEF2	NP_003083.1	SNRPB2	11|7	18	9	2	0|5|9|2|13|0|0|0	0	0	1.24	0.59
MYEF2	NP_000964.1	RPL8	6|11	17	8.5	2	8|6|6|3|4|8|4|7	0	0	1.17	0.59
MYEF2	NP_004102.1	FEN1	11|5	16	8	2	2|6|7|8|8|0|0|0	0	0	1.1	0.59
MYEF2	NP_000170.1	MSH6	6|7	13	6.5	2	7|5|4|2|7|2|0|2	0	0	1.13	0.59
MYEF2	NP_001106673.1	NACA	6|5	11	5.5	2	3|5|4|7|5|0|0|0	0	0	1.05	0.59
MYEF2	NP_036377.1	SNW1	4|7	11	5.5	2	4|4|6|9|4|0|0|0	0	0	0.96	0.59
MYEF2	NP_001186092.1	PSMC5	5|3	8	4	2	2|7|4|4|3|4|0|0	0	0	0.84	0.59
MYEF2	NP_001128727.1	RBBP4	2|4	6	3	2	0|3|0|6|9|0|0|0	0	0	0.67	0.59
MYEF2	NP_004847.2	KIF23	2|4	6	3	2	6|7|3|0|2|0|0|0	0	0	0.67	0.59
MYEF2	NP_065134.1	NUP107	0|3	3	1.5	2	6|4|2|4|0|0|0|0	0	0	0.38	0.59
MYEF2	NP_000962.2	RPL7	20|26	46	23	2	8|11|19|8|6|9|3|14	0	0	1.74	0.6
MYEF2	NP_115949.3	PPP4R3A	25|12	37	18.5	2	10|14|10|13|15|0|0|0	0	0	1.42	0.6
MYEF2	NP_002800.2	PSMD3	16|15	31	15.5	2	6|8|10|2|6|12|7|8	0	0	1.63	0.6
MYEF2	NP_001017.1	RPS24	13|11	24	12	2	7|6|7|6|8|10|8|5	0	0	1.45	0.6
MYEF2	NP_004930.1	DDX1	13|10	23	11.5	2	9|5|0|8|11|5|0|5	0	0	1.39	0.6
MYEF2	NP_001014.1	RPS20	9|9	18	9	2	4|8|5|6|4|8|6|5	0	0	1.29	0.6
MYEF2	NP_005737.1	NAMPT	9|6	15	7.5	2	0|0|0|0|4|13|5|5	0	0	1.11	0.6
MYEF2	NP_002799.3	PSMD2	7|5	12	6	2	9|7|3|0|4|2|0|4	0	0	1	0.6
MYEF2	NP_060362.3	PRPF40A	6|6	12	6	2	5|9|6|3|3|0|0|0	0	0	1.04	0.6
MYEF2	NP_001020419.1	DUT	3|5	8	4	2	0|3|3|5|0|3|5|7	0	0	0.8	0.6
MYEF2	NP_001025177.1	AP2B1	3|2	5	2.5	2	4|5|2|2|6|0|0|0	0	0	0.59	0.6
MYEF2	NP_055968.1	PHF3	0|5	5	2.5	2	6|7|4|3|3|0|0|0	0	0	0.5	0.6
MYEF2	NP_001013456.1	FXR1	2|0	2	1	2	0|2|2|5|6|0|0|0	0	0	0.27	0.6
MYEF2	NP_006232.1	PPP1R2	0|2	2	1	2	2|0|3|5|5|0|0|0	0	0	0.27	0.6
MYEF2	NP_056018.2	RPRD2	15|20	35	17.5	2	12|13|9|7|12|0|0|0	0	0	1.52	0.61
MYEF2	NP_001164040.1	CXorf56	15|15	30	15	2	9|6|11|11|7|0|0|0	0	0	1.58	0.61
MYEF2	NP_060504.1	WDR70	17|8	25	12.5	2	9|11|5|10|11|0|0|0	0	0	1.22	0.61
MYEF2	NP_002618.1	PFKP	6|5	11	5.5	2	5|4|7|2|2|5|3|6	0	0	0.96	0.61
MYEF2	NP_009123.1	SUPT16H	4|5	9	4.5	2	5|7|7|0|0|2|0|0	0	0	0.86	0.61
MYEF2	NP_055871.1	RRP1B	2|7	9	4.5	2	6|7|7|3|4|2|0|0	0	0	0.75	0.61
MYEF2	NP_001180384.1	NSUN2	4|4	8	4	2	2|4|2|3|4|8|0|4	0	0	0.8	0.61
MYEF2	NP_009106.1	ERLIN2	2|4	6	3	2	3|4|4|0|0|5|5|6	0	0	0.6	0.61
MYEF2	NP_008841.2	RBBP6	0|6	6	3	2	5|10|0|2|6|0|0|0	0	0	0.52	0.61
MYEF2	NP_000986.2	RPL34	2|3	5	2.5	2	2|3|4|0|0|6|3|5	0	0	0.56	0.61
MYEF2	NP_060391.2	NPLOC4	4|0	4	2	2	0|4|2|10|4|0|0|0	0	0	0.4	0.61
MYEF2	NP_006704.3	SUB1	3|0	3	1.5	2	3|2|3|5|7|0|0|0	0	0	0.33	0.61
MYEF2	NP_055412.2	DNTTIP2	3|0	3	1.5	2	7|5|6|0|0|0|0|0	0	0	0.33	0.61
MYEF2	NP_001186901.1	RPL36A	0|3	3	1.5	2	0|0|0|0|0|6|5|7	0	0	0.33	0.61
MYEF2	NP_001171501.1	SF1	29|20	49	24.5	2	4|9|12|19|19|0|0|0	0	0	1.66	0.62
MYEF2	NP_005907.3	MCM7	25|18	43	21.5	2	12|14|12|5|10|17|7|11	0	0	1.56	0.62
MYEF2	NP_008938.2	CPSF6	23|19	42	21	2	9|6|11|13|18|0|0|0	0	0	1.65	0.62
MYEF2	NP_004631.1	DDX39B	17|17	34	17	2	0|5|18|0|5|9|0|10	0	0	1.62	0.62
MYEF2	NP_006614.2	PHGDH	9|9	18	9	2	4|4|11|3|4|10|4|5	0	0	1.2	0.62
MYEF2	NP_115914.1	TUBB6	8|8	16	8	2	9|5|2|0|0|11|4|2	0	0	1.1	0.62
MYEF2	NP_064520.2	WRNIP1	6|8	14	7	2	6|7|3|4|11|0|0|0	0	0	1	0.62
MYEF2	NP_000966.2	RPL11	8|5	13	6.5	2	7|5|7|3|3|9|3|5	0	0	0.93	0.62
MYEF2	NP_001029102.1	UBA52	5|6	11	5.5	2	6|6|8|3|5|3|0|2	0	0	0.88	0.62
MYEF2	NP_002145.3	HSPA4	9|0	9	4.5	2	5|0|4|8|12|0|0|0	0	0	0.62	0.62
MYEF2	NP_066952.1	PPA1	4|4	8	4	2	2|0|2|0|0|5|5|9	0	0	0.76	0.62
MYEF2	NP_001124488.1	CIZ1	3|5	8	4	2	5|7|4|0|5|2|3|6	0	0	0.7	0.62
MYEF2	NP_112577.1	SF3B5	3|2	5	2.5	2	5|3|5|4|5|0|0|0	0	0	0.53	0.62
MYEF2	NP_001074012.1	CACTIN	4|0	4	2	2	4|3|5|7|5|0|0|0	0	0	0.38	0.62
MYEF2	NP_001138303.1	PHB2	21|35	56	28	2	16|17|18|7|13|21|14|16	0	0	1.56	0.63
MYEF2	NP_004629.3	PRRC2A	31|12	43	21.5	2	11|21|14|16|15|0|0|0	0	0	1.3	0.63
MYEF2	NP_002626.1	SLC25A3	15|12	27	13.5	2	0|5|14|2|0|13|0|9	0	0	1.32	0.63
MYEF2	NP_001001973.1	ATP5C1	10|15	25	12.5	2	6|3|10|0|0|10|11|10	0	0	1.22	0.63
MYEF2	NP_005498.1	CFL1	11|9	20	10	2	8|0|7|3|3|8|10|8	0	0	1.18	0.63
MYEF2	NP_006793.1	SF3A3	10|6	16	8	2	7|10|0|6|10|0|0|0	0	0	0.97	0.63
MYEF2	NP_001116293.1	SET	10|5	15	7.5	2	3|4|4|12|12|0|3|4	0	0	0.94	0.63
MYEF2	NP_001231855.1	PRPF4	6|6	12	6	2	5|8|4|8|5|0|0|0	0	0	0.92	0.63
MYEF2	NP_055181.3	GNL3	6|6	12	6	2	4|8|10|3|5|3|0|4	0	0	0.89	0.63
MYEF2	NP_001243615.1	CSNK2A3	6|6	12	6	2	4|12|8|0|0|3|2|3	0	0	0.89	0.63
MYEF2	NP_000972.1	RPL19	4|7	11	5.5	2	8|4|0|8|5|6|0|4	0	0	0.81	0.63
MYEF2	NP_005861.2	SAP18	4|6	10	5	2	3|7|11|0|4|0|4|3	0	0	0.77	0.63
MYEF2	NP_115553.2	PHAX	5|5	10	5	2	4|5|0|6|9|0|0|0	0	0	0.83	0.63
MYEF2	NP_112598.2	EPPK1	6|3	9	4.5	2	0|0|0|2|0|15|4|6	0	0	0.67	0.63
MYEF2	NP_073568.2	NUCKS1	5|3	8	4	2	5|5|6|2|8|0|0|0	0	0	0.67	0.63
MYEF2	NP_060919.2	UBAP2	7|0	7	3.5	2	6|7|6|8|5|0|0|0	0	0	0.52	0.63
MYEF2	NP_006382.1	IPO7	4|2	6	3	2	5|3|3|4|11|3|0|0	0	0	0.52	0.63
MYEF2	NP_003277.1	TOP1	0|4	4	2	2	5|8|8|0|0|0|0|2	0	0	0.35	0.63
MYEF2	NP_004721.1	ETF1	3|0	3	1.5	2	2|0|0|5|9|5|0|0	0	0	0.29	0.63
MYEF2	NP_006796.1	HNRNPA0	23|23	46	23	2	7|4|19|0|3|11|10|16	0	0	1.64	0.64
MYEF2	NP_001017963.2	HSP90AA1	22|21	43	21.5	2	10|10|18|9|6|15|8|11	0	0	1.59	0.64
MYEF2	NP_001253974.1	PSME3	18|13	31	15.5	2	10|8|6|12|18|0|0|0	0	0	1.29	0.64
MYEF2	NP_001010.2	RPS15A	16|13	29	14.5	2	7|7|9|9|13|13|4|8	0	0	1.32	0.64
MYEF2	NP_001106207.1	FAM208A	12|15	27	13.5	2	14|10|5|7|12|0|0|0	0	0	1.26	0.64
MYEF2	NP_003081.2	SNRPA1	8|16	24	12	2	11|14|9|10|9|0|0|0	0	0	1.09	0.64
MYEF2	NP_001032897.1	EIF3C	11|8	19	9.5	2	7|13|9|0|6|3|0|2	0	0	1.09	0.64
MYEF2	NP_001007794.1	BUB3	9|8	17	8.5	2	9|6|4|9|8|0|4|3	0	0	1.06	0.64
MYEF2	NP_001135753.1	ARCN1	10|7	17	8.5	2	7|8|5|8|11|4|0|2	0	0	1	0.64
MYEF2	NP_057371.2	HP1BP3	7|9	16	8	2	9|11|7|6|5|0|0|0	0	0	0.97	0.64
MYEF2	NP_005619.1	SLC1A5	6|9	15	7.5	2	5|4|8|3|5|8|7|9	0	0	0.94	0.64
MYEF2	NP_000969.1	RPL23	8|5	13	6.5	2	6|2|6|3|8|10|6|3	0	0	0.87	0.64
MYEF2	NP_001073341.1	CUL4B	7|5	12	6	2	4|4|10|6|9|3|0|3	0	0	0.83	0.64
MYEF2	NP_001243509.1	RPL10	7|5	12	6	2	6|7|4|7|6|9|4|5	0	0	0.83	0.64
MYEF2	NP_001230154.1	PES1	3|4	7	3.5	2	4|8|5|4|6|0|0|2	0	0	0.61	0.64
MYEF2	NP_001032900.1	HSD17B10	2|4	6	3	2	0|2|3|0|0|5|5|12	0	0	0.48	0.64
MYEF2	NP_789782.1	CHMP4B	4|0	4	2	2	3|4|8|6|5|0|0|0	0	0	0.35	0.64
MYEF2	NP_858058.1	OGT	4|0	4	2	2	8|6|0|2|7|0|0|0	0	0	0.35	0.64
MYEF2	NP_001122388.1	TOMM40	0|4	4	2	2	0|0|3|0|0|9|6|6	0	0	0.33	0.64
MYEF2	NP_001032411.1	USP14	3|0	3	1.5	2	2|0|3|5|13|0|0|0	0	0	0.26	0.64
MYEF2	NP_001240308.1	RPL15	39|39	78	39	2	23|22|21|18|7|17|11|10	0	0	1.86	0.65
MYEF2	NP_001070908.1	BCLAF1	25|17	42	21	2	11|11|32|7|7|2|2|0	0	0	1.38	0.65
MYEF2	NP_000970.1	RPL18	14|16	30	15	2	10|10|16|0|0|9|5|8	0	0	1.33	0.65
MYEF2	NP_000975.2	RPL23A	16|12	28	14	2	9|9|9|6|7|15|9|12	0	0	1.24	0.65
MYEF2	NP_005795.2	DDX39A	15|13	28	14	2	6|0|16|4|7|11|5|11	0	0	1.24	0.65
MYEF2	NP_006079.1	TUBB4B	17|11	28	14	2	12|10|13|4|0|12|3|2	0	0	1.19	0.65
MYEF2	NP_000971.1	RPL18A	13|13	26	13	2	11|4|7|2|4|16|3|9	0	0	1.21	0.65
MYEF2	NP_004981.2	MARS	13|13	26	13	2	8|10|14|8|8|10|2|9	0	0	1.21	0.65
MYEF2	NP_000993.1	RPLP0	12|10	22	11	2	4|9|10|2|6|14|7|7	0	0	1.1	0.65
MYEF2	NP_004689.1	PRPF3	11|8	19	9.5	2	8|7|15|9|4|0|0|0	0	0	0.97	0.65
MYEF2	NP_005137.1	SART1	12|6	18	9	2	9|11|11|8|9|0|0|0	0	0	0.9	0.65
MYEF2	NP_001243463.1	SLC25A1	8|7	15	7.5	2	0|2|14|4|4|8|7|5	0	0	0.88	0.65
MYEF2	NP_002849.1	ABCD3	6|9	15	7.5	2	10|8|8|3|6|8|0|0	0	0	0.88	0.65
MYEF2	NP_006074.2	IK	8|6	14	7	2	6|9|8|8|8|0|0|0	0	0	0.85	0.65
MYEF2	NP_056474.2	RSL1D1	5|7	12	6	2	7|7|6|0|2|7|9|8	0	0	0.77	0.65
MYEF2	NP_005564.1	LMNB1	6|6	12	6	2	10|5|6|0|0|0|10|2	0	0	0.77	0.65
MYEF2	NP_055040.2	PPP2R1A	4|6	10	5	2	4|5|0|7|14|4|3|2	0	0	0.67	0.65
MYEF2	NP_003746.2	EIF3G	6|3	9	4.5	2	6|5|5|7|13|3|0|3	0	0	0.58	0.65
MYEF2	NP_055903.2	TNRC6B	7|0	7	3.5	2	6|6|0|10|9|0|0|0	0	0	0.45	0.65
MYEF2	NP_005917.2	MFAP1	4|2	6	3	2	7|7|9|4|2|0|0|0	0	0	0.44	0.65
MYEF2	NP_821133.1	TUBB	47|31	78	39	2	24|17|25|20|28|23|13|15	0	0	1.56	0.66
MYEF2	NP_001122383.1	PCBP2	25|21	46	23	2	4|4|7|17|17|18|11|13	0	0	1.42	0.66
MYEF2	NP_065823.1	NUFIP2	35|10	45	22.5	2	23|24|18|15|16|0|0|0	0	0	1.11	0.66
MYEF2	NP_001171712.1	VDAC2	14|16	30	15	2	12|7|13|6|12|9|13|12	0	0	1.2	0.66
MYEF2	NP_001518.3	HDAC2	12|18	30	15	2	12|15|9|5|16|0|0|5	0	0	1.15	0.66
MYEF2	NP_000978.1	RPL26	17|12	29	14.5	2	3|6|10|2|3|14|10|15	0	0	1.18	0.66
MYEF2	NP_892021.1	ZNF326	13|14	27	13.5	2	7|5|3|0|0|7|17|14	0	0	1.2	0.66
MYEF2	NP_001001563.1	TIMM50	12|13	25	12.5	2	4|4|12|4|6|12|11|10	0	0	1.11	0.66
MYEF2	NP_002625.1	PHB	11|14	25	12.5	2	7|3|10|0|0|15|9|13	0	0	1.06	0.66
MYEF2	NP_005436.1	SMC3	12|13	25	12.5	2	12|7|12|0|0|9|3|11	0	0	1.14	0.66
MYEF2	NP_001020241.1	RPS14	9|9	18	9	2	6|8|10|2|6|11|7|10	0	0	0.92	0.66
MYEF2	NP_006297.2	SMC1A	6|11	17	8.5	2	8|11|9|0|3|9|4|11	0	0	0.85	0.66
MYEF2	NP_001139019.1	RBM17	10|5	15	7.5	2	9|11|10|7|8|0|0|0	0	0	0.79	0.66
MYEF2	NP_067062.1	RBM25	5|9	14	7	2	8|17|10|4|4|0|2|2	0	0	0.72	0.66
MYEF2	NP_000995.1	RPLP2	7|6	13	6.5	2	10|6|7|9|8|3|3|2	0	0	0.76	0.66
MYEF2	NP_002936.1	RPA1	7|5	12	6	2	11|6|4|3|12|0|0|0	0	0	0.73	0.66
MYEF2	NP_057417.3	SRRM2	6|5	11	5.5	2	12|19|3|0|0|0|0|0	0	0	0.65	0.66
MYEF2	NP_000982.2	RPL28	6|5	11	5.5	2	5|3|7|2|4|12|7|7	0	0	0.67	0.66
MYEF2	NP_004730.2	MTA2	4|5	9	4.5	2	9|11|4|5|6|0|0|0	0	0	0.58	0.66
MYEF2	NP_006456.1	ARID3B	5|4	9	4.5	2	7|8|9|6|6|0|0|0	0	0	0.6	0.66
MYEF2	NP_644810.1	WDR36	3|5	8	4	2	7|7|12|3|4|0|0|0	0	0	0.53	0.66
MYEF2	NP_001035807.1	HIST2H2AA4	7|0	7	3.5	2	3|0|0|10|0|10|3|13	0	0	0.39	0.66
MYEF2	NP_005633.2	TAF7	6|0	6	3	2	5|7|2|7|12|0|0|0	0	0	0.39	0.66
MYEF2	NP_001348.2	DHX9	105|93	198	99	2	38|50|57|15|26|37|31|42	0	0	2.12	0.67
MYEF2	NP_001258978.1	TRAP1	38|38	76	38	2	10|8|30|6|7|18|14|26	0	0	1.73	0.67
MYEF2	NP_001003.1	RPS8	28|24	52	26	2	14|22|18|7|8|16|16|14	0	0	1.44	0.67
MYEF2	NP_055317.1	PRPF19	18|20	38	19	2	16|15|17|5|12|2|2|2	0	0	1.27	0.67
MYEF2	NP_000652.2	RPL9	18|17	35	17.5	2	10|10|15|4|3|19|11|11	0	0	1.25	0.67
MYEF2	NP_000973.2	RPL21	14|17	31	15.5	2	14|14|12|5|7|13|8|7	0	0	1.17	0.67
MYEF2	NP_003461.2	USP7	17|14	31	15.5	2	12|11|16|9|15|0|0|0	0	0	1.15	0.67
MYEF2	NP_006378.3	CHERP	15|15	30	15	2	14|12|10|3|15|0|0|0	0	0	1.18	0.67
MYEF2	NP_079498.2	WDR82	14|12	26	13	2	14|14|11|10|9|0|0|0	0	0	1.06	0.67
MYEF2	NP_001143.2	SLC25A5	10|14	24	12	2	4|19|6|10|11|10|6|9	0	0	0.96	0.67
MYEF2	NP_001035095.1	TCERG1	11|8	19	9.5	2	4|9|13|7|15|0|0|0	0	0	0.86	0.67
MYEF2	NP_002895.3	NELFE	11|7	18	9	2	5|9|7|18|10|0|0|0	0	0	0.82	0.67
MYEF2	NP_055160.2	ZNF318	5|13	18	9	2	11|14|15|8|7|0|0|0	0	0	0.75	0.67
MYEF2	NP_001129166.1	VDAC3	9|9	18	9	2	3|3|9|3|5|12|9|11	0	0	0.88	0.67
MYEF2	NP_001075019.1	THOC2	7|7	14	7	2	11|13|5|2|8|0|0|0	0	0	0.76	0.67
MYEF2	NP_001231.2	CCNT1	5|9	14	7	2	4|10|5|13|12|0|0|0	0	0	0.7	0.67
MYEF2	NP_055816.2	SPEN	5|9	14	7	2	19|17|3|2|0|0|0|0	0	0	0.68	0.67
MYEF2	NP_653171.1	HN1L	8|6	14	7	2	5|6|7|14|11|0|0|3	0	0	0.74	0.67
MYEF2	NP_036442.3	KIF4A	2|7	9	4.5	2	10|15|7|0|5|0|0|0	0	0	0.49	0.67
MYEF2	NP_004138.1	DRG1	5|0	5	2.5	2	7|7|6|10|9|0|0|0	0	0	0.3	0.67
MYEF2	NP_001349.2	DHX15	22|32	54	27	2	20|21|23|9|14|7|12|19	0	0	1.3	0.68
MYEF2	NP_000998.1	RPS4X	18|20	38	19	2	10|9|21|3|9|18|9|15	0	0	1.19	0.68
MYEF2	NP_076943.1	C19orf43	17|15	32	16	2	6|17|7|15|18|0|0|0	0	0	1.12	0.68
MYEF2	NP_001244.1	CDC5L	12|17	29	14.5	2	16|16|13|6|11|0|0|0	0	0	1.04	0.68
MYEF2	NP_001011.1	RPS16	14|12	26	13	2	7|6|14|5|3|20|9|11	0	0	0.96	0.68
MYEF2	NP_000976.1	RPL17	13|9	22	11	2	6|5|9|5|5|15|13|12	0	0	0.9	0.68
MYEF2	NP_000414.2	KRT2	10|7	17	8.5	2	3|4|0|0|0|21|7|15	0	0	0.72	0.68
MYEF2	NP_001002857.1	ANXA2	4|12	16	8	2	9|12|11|11|8|5|13|12	0	0	0.67	0.68
MYEF2	NP_004332.2	CAD	10|6	16	8	2	6|0|0|0|2|24|9|9	0	0	0.67	0.68
MYEF2	NP_004765.2	MED1	11|5	16	8	2	9|16|9|4|14|0|0|0	0	0	0.67	0.68
MYEF2	NP_009191.1	LYPLA2	5|8	13	6.5	2	7|7|5|14|13|0|0|0	0	0	0.63	0.68
MYEF2	NP_002087.2	GTF2F1	6|6	12	6	2	6|12|8|7|14|0|0|0	0	0	0.59	0.68
MYEF2	NP_001032360.1	EIF3B	6|6	12	6	2	11|13|7|3|10|0|0|0	0	0	0.59	0.68
MYEF2	NP_004955.2	HDAC1	3|8	11	5.5	2	5|7|13|11|13|4|2|2	0	0	0.5	0.68
MYEF2	NP_001164006.1	ATAD3A	3|5	8	4	2	0|0|8|0|0|12|4|12	0	0	0.44	0.68
MYEF2	NP_001005464.1	HIST2H3A	0|8	8	4	2	8|14|8|4|0|7|13|7	0	0	0.37	0.68
MYEF2	NP_054733.2	SNRNP200	35|47	82	41	2	28|34|29|10|17|0|0|0	0	0	1.52	0.69
MYEF2	NP_001017423.1	ALDH18A1	37|33	70	35	2	16|20|19|7|10|29|19|24	0	0	1.52	0.69
MYEF2	NP_001244222.1	HNRNPH1	27|32	59	29.5	2	11|0|11|11|9|23|22|34	0	0	1.31	0.69
MYEF2	NP_005868.1	SF3A1	27|25	52	26	2	21|24|19|16|18|0|0|0	0	0	1.27	0.69
MYEF2	NP_001136077.1	EFTUD2	19|31	50	25	2	27|23|22|9|15|0|0|0	0	0	1.15	0.69
MYEF2	NP_001004.2	RPS9	23|25	48	24	2	15|21|20|6|11|21|12|17	0	0	1.22	0.69
MYEF2	NP_031398.2	DDX42	26|22	48	24	2	7|13|12|22|30|0|0|0	0	0	1.25	0.69
MYEF2	NP_000963.1	RPL7A	14|18	32	16	2	21|17|16|7|4|10|7|8	0	0	1	0.69
MYEF2	NP_055860.1	WAPL	20|12	32	16	2	14|15|20|17|21|0|0|0	0	0	0.88	0.69
MYEF2	NP_000960.2	RPL5	14|15	29	14.5	2	9|17|21|10|8|13|5|14	0	0	0.89	0.69
MYEF2	NP_064502.9	LARS	9|17	26	13	2	8|11|22|4|7|17|5|11	0	0	0.85	0.69
MYEF2	NP_002267.2	KRT19	13|13	26	13	2	10|15|16|5|7|10|16|15	0	0	0.84	0.69
MYEF2	NP_005745.1	G3BP1	19|7	26	13	2	15|15|11|9|22|0|0|0	0	0	0.83	0.69
MYEF2	NP_001185648.1	RBBP7	12|13	25	12.5	2	13|9|11|19|12|2|0|3	0	0	0.91	0.69
MYEF2	NP_006089.1	RACK1	15|10	25	12.5	2	9|5|16|3|4|17|11|22	0	0	0.76	0.69
MYEF2	NP_003357.2	UQCRC2	10|13	23	11.5	2	4|0|11|2|0|18|8|21	0	0	0.79	0.69
MYEF2	NP_000997.1	RPS3A	14|9	23	11.5	2	7|9|22|10|7|17|6|9	0	0	0.79	0.69
MYEF2	NP_004550.2	YBX1	11|11	22	11	2	14|9|25|9|9|3|3|4	0	0	0.77	0.69
MYEF2	NP_006181.1	ORC2	13|8	21	10.5	2	5|19|9|19|16|0|0|0	0	0	0.67	0.69
MYEF2	NP_004232.2	JMJD1C	12|8	20	10	2	13|7|15|12|17|0|0|0	0	0	0.7	0.69
MYEF2	NP_001001998.1	EXOSC10	11|6	17	8.5	2	7|13|14|14|15|0|0|0	0	0	0.61	0.69
MYEF2	NP_001830.1	CNN3	10|5	15	7.5	2	5|5|9|24|19|0|0|0	0	0	0.53	0.69
MYEF2	NP_064504.2	ZC3HAV1	10|4	14	7	2	9|11|9|14|18|0|0|0	0	0	0.54	0.69
MYEF2	NP_620305.1	SON	4|10	14	7	2	17|20|9|2|0|0|4|2	0	0	0.56	0.69
MYEF2	NP_078938.2	NAT10	7|6	13	6.5	2	15|10|15|5|3|3|2|2	0	0	0.58	0.69
MYEF2	NP_060217.1	ANKHD1	8|3	11	5.5	2	13|8|0|11|13|0|0|0	0	0	0.49	0.69
MYEF2	NP_006436.3	PRPF8	48|54	102	51	2	39|44|30|20|32|3|2|2	0	0	1.41	0.7
MYEF2	NP_001677.2	ATP5B	38|42	80	40	2	9|7|33|2|7|33|7|42	0	0	1.37	0.7
MYEF2	NP_000961.2	RPL6	36|42	78	39	2	26|34|32|8|13|19|10|17	0	0	1.41	0.7
MYEF2	NP_001073884.1	U2SURP	33|39	72	36	2	26|18|35|15|26|0|0|2	0	0	1.37	0.7
MYEF2	NP_116021.2	PAPOLA	37|31	68	34	2	13|18|21|31|32|0|0|0	0	0	1.33	0.7
MYEF2	NP_055643.1	TOX4	33|33	66	33	2	22|28|33|19|13|0|0|0	0	0	1.29	0.7
MYEF2	NP_001258025.1	PUF60	31|34	65	32.5	2	24|27|25|20|26|0|0|0	0	0	1.27	0.7
MYEF2	NP_001029249.1	HIST2H4B	30|34	64	32	2	21|35|32|12|15|15|25|10	0	0	1.13	0.7
MYEF2	NP_006316.1	RAN	24|31	55	27.5	2	18|16|17|38|16|24|22|19	0	0	1.07	0.7
MYEF2	NP_001243211.1	KRT8	22|29	51	25.5	2	20|25|21|13|12|14|27|30	0	0	0.99	0.7
MYEF2	NP_006421.2	CCT4	29|16	45	22.5	2	20|15|20|25|28|12|4|11	0	0	0.97	0.7
MYEF2	NP_001258898.1	HSP90AB1	24|19	43	21.5	2	13|13|28|23|19|24|14|20	0	0	0.91	0.7
MYEF2	NP_000959.2	RPL4	20|21	41	20.5	2	16|13|17|3|5|24|9|20	0	0	1.06	0.7
MYEF2	NP_009109.3	STRAP	28|11	39	19.5	2	19|22|18|27|23|0|2|0	0	0	0.86	0.7
MYEF2	NP_000810.1	GART	21|15	36	18	2	10|9|19|14|22|22|12|14	0	0	0.94	0.7
MYEF2	NP_001001.2	RPS6	18|17	35	17.5	2	10|24|12|13|11|17|19|19	0	0	0.89	0.7
MYEF2	NP_001099008.1	MYBBP1A	15|19	34	17	2	17|21|27|2|6|12|0|10	0	0	0.88	0.7
MYEF2	NP_003615.2	RANBP3	22|11	33	16.5	2	14|21|17|32|3|0|0|0	0	0	0.79	0.7
MYEF2	NP_001203.1	C1QBP	11|18	29	14.5	2	15|11|22|18|17|10|8|9	0	0	0.81	0.7
MYEF2	NP_001027454.1	TMPO	20|7	27	13.5	2	17|19|27|17|20|2|7|5	0	0	0.65	0.7
MYEF2	NP_001036069.1	XRN1	16|10	26	13	2	14|14|15|26|28|0|0|0	0	0	0.63	0.7
MYEF2	NP_001367.2	DYNC1H1	8|18	26	13	2	21|12|17|0|2|23|4|7	0	0	0.71	0.7
MYEF2	NP_000968.2	RPL13	10|16	26	13	2	9|10|13|3|6|21|21|26	0	0	0.64	0.7
MYEF2	NP_002287.2	LBR	8|17	25	12.5	2	20|16|17|29|17|11|7|13	0	0	0.6	0.7
MYEF2	NP_001180298.1	DIDO1	10|14	24	12	2	18|25|21|6|11|0|0|0	0	0	0.64	0.7
MYEF2	NP_006319.1	RBM14	11|13	24	12	2	2|7|3|3|2|18|24|17	0	0	0.73	0.7
MYEF2	NP_064581.2	XAB2	7|12	19	9.5	2	15|26|12|9|14|0|0|0	0	0	0.57	0.7
MYEF2	NP_690852.1	LRWD1	9|8	17	8.5	2	11|12|13|15|18|0|0|0	0	0	0.59	0.7
MYEF2	NP_000996.2	RPS3	56|51	107	53.5	2	32|32|43|35|34|51|31|34	0	0	1.31	0.71
MYEF2	NP_005372.2	NCL	48|56	104	52	2	36|45|50|7|10|34|22|20	0	0	1.26	0.71
MYEF2	NP_002705.2	PPP1R10	58|43	101	50.5	2	50|29|47|30|47|0|0|0	0	0	1.16	0.71
MYEF2	NP_110379.2	TCP1	47|39	86	43	2	36|35|44|47|39|29|18|19	0	0	1.04	0.71
MYEF2	NP_001180345.1	DDX3X	46|35	81	40.5	2	23|25|48|45|31|21|14|23	0	0	1.09	0.71
MYEF2	NP_004719.2	DDX21	39|41	80	40	2	38|31|39|15|16|29|19|27	0	0	1.17	0.71
MYEF2	NP_001609.2	PARP1	26|41	67	33.5	2	34|34|46|7|16|8|17|27	0	0	0.95	0.71
MYEF2	NP_009176.2	ATXN2L	41|25	66	33	2	36|28|29|44|37|0|0|2	0	0	0.9	0.71
MYEF2	NP_001407.1	EIF4A1	32|23	55	27.5	2	16|18|28|26|16|35|19|25	0	0	0.96	0.71
MYEF2	NP_005310.1	HIST1H1C	15|38	53	26.5	2	25|23|45|17|7|24|32|23	0	0	0.84	0.71
MYEF2	NP_005753.1	TRIM28	26|24	50	25	2	19|25|32|33|27|2|2|4	0	0	0.85	0.71
MYEF2	NP_005198.1	CRKL	31|18	49	24.5	2	22|20|22|33|33|6|18|12	0	0	0.89	0.71
MYEF2	NP_036244.2	TPX2	27|21	48	24	2	16|30|37|22|27|0|0|0	0	0	0.83	0.71
MYEF2	NP_036558.3	SF3B3	21|25	46	23	2	26|34|32|24|29|0|0|0	0	0	0.76	0.71
MYEF2	NP_036205.1	CCT5	32|13	45	22.5	2	27|25|18|40|49|8|2|7	0	0	0.64	0.71
MYEF2	NP_001120792.1	UBAP2L	33|12	45	22.5	2	26|20|28|29|43|0|0|0	0	0	0.71	0.71
MYEF2	NP_001007554.1	CSDE1	30|14	44	22	2	22|25|23|46|40|0|0|0	0	0	0.66	0.71
MYEF2	NP_002256.2	KPNB1	20|20	40	20	2	23|29|25|25|32|3|0|2	0	0	0.72	0.71
MYEF2	NP_055521.1	SART3	17|23	40	20	2	23|32|31|9|21|0|0|0	0	0	0.75	0.71
MYEF2	NP_006112.3	KRT1	31|9	40	20	2	0|18|7|4|0|47|27|45	0	0	0.58	0.71
MYEF2	NP_058431.2	CRK	23|12	35	17.5	2	25|18|18|37|25|0|0|0	0	0	0.67	0.71
MYEF2	NP_000412.3	KRT10	12|21	33	16.5	2	0|6|0|0|0|46|19|29	0	0	0.66	0.71
MYEF2	NP_055987.2	PRRC2C	21|11	32	16	2	24|25|16|30|25|4|0|0	0	0	0.62	0.71
MYEF2	NP_690866.1	TIPRL	20|12	32	16	2	15|18|16|49|28|0|0|3	0	0	0.58	0.71
MYEF2	NP_002147.2	HSPD1	11|20	31	15.5	2	10|4|18|4|11|30|23|32	0	0	0.6	0.71
MYEF2	NP_000217.2	KRT9	31|0	31	15.5	2	2|5|3|0|0|52|20|42	0	0	0.52	0.71
MYEF2	NP_005947.3	MTHFD1	18|12	30	15	2	4|3|27|0|5|25|13|22	0	0	0.69	0.71
MYEF2	NP_001159757.1	CCT7	18|11	29	14.5	2	15|16|14|31|45|3|0|5	0	0	0.54	0.71
MYEF2	NP_065090.1	PCNP	14|13	27	13.5	2	16|16|17|24|29|0|0|0	0	0	0.63	0.71
MYEF2	NP_490597.1	BRD4	15|11	26	13	2	24|28|20|12|13|0|0|0	0	0	0.61	0.71
MYEF2	NP_057688.2	KDM3B	16|9	25	12.5	2	18|17|10|20|36|0|0|0	0	0	0.55	0.71
MYEF2	NP_001182484.1	CLINT1	16|6	22	11	2	24|18|16|30|3|0|0|0	0	0	0.5	0.71
MYEF2	BirA_R118G_H0QFJ5	BirA_R118G_H0QFJ5	2735|2238	4973	2486.5	2	978|1254|623|0|0|0|0|0	0	0	3.48	0.72
MYEF2	Streptavidin	Streptavidin	315|510	825	412.5	2	596|730|567|0|0|649|739|896	0	0	0.55	0.72
MYEF2	NP_000911.2	PC	126|239	365	182.5	2	207|202|217|94|89|762|836|640	0	0	0.3	0.72
MYEF2	NP_003371.2	VIM	157|195	352	176	2	94|148|121|50|36|63|55|70	0	0	1.63	0.72
MYEF2	NP_005336.3	HSPA1A	212|121	333	166.5	2	161|118|183|200|196|51|63|88	0	0	0.9	0.72
MYEF2	NP_001104026.1	FLNA	165|135	300	150	2	662|809|657|465|673|7|4|8	0	0	0.21	0.72
MYEF2	NP_071415.1	MCCC2	91|132	223	111.5	2	86|78|94|43|47|940|810|600	0	0	0.18	0.72
MYEF2	NP_000273.2	PCCA	77|139	216	108	2	114|91|162|59|65|857|762|856	0	0	0.16	0.72
MYEF2	NP_001393.1	EEF1A1	141|72	213	106.5	2	38|38|53|124|226|68|27|37	0	0	0.9	0.72
MYEF2	NP_000523.2	PCCB	71|141	212	106	2	110|91|143|52|53|690|648|683	0	0	0.2	0.72
MYEF2	NP_004095.4	FASN	140|72	212	106	2	355|343|352|956|1117|31|27|37	0	0	0.15	0.72
MYEF2	NP_064551.3	MCCC1	70|128	198	99	2	88|100|138|48|41|1335|1042|1027	0	0	0.11	0.72
MYEF2	NP_942131.1	ACACA	52|128	180	90	2	211|152|103|192|168|873|1125|459	0	0	0.13	0.72
MYEF2	NP_005518.3	HSPA1L	114|54	168	84	2	0|64|95|125|110|0|0|28	0	0	0.85	0.72
MYEF2	NP_003283.2	TPR	69|97	166	83	2	100|137|122|47|36|0|0|0	0	0	0.82	0.72
MYEF2	NP_006258.3	RANBP2	70|70	140	70	2	107|109|89|81|79|4|0|0	0	0	0.73	0.72
MYEF2	NP_006588.1	HSPA8	69|63	132	66	2	90|73|76|86|92|35|40|30	0	0	0.77	0.72
MYEF2	NP_008835.5	PRKDC	51|76	127	63.5	2	46|42|72|12|25|60|31|66	0	0	1.04	0.72
MYEF2	NP_055644.2	DDX46	53|65	118	59	2	45|55|54|62|54|3|0|0	0	0	1.05	0.72
MYEF2	NP_006576.2	CCT8	58|57	115	57.5	2	97|91|100|201|146|6|0|2	0	0	0.42	0.72
MYEF2	NP_001001937.1	ATP5A1	60|53	113	56.5	2	30|27|61|21|20|59|46|57	0	0	1.01	0.72
MYEF2	NP_036565.2	SF3B1	50|61	111	55.5	2	53|56|59|47|42|2|0|0	0	0	1.03	0.72
MYEF2	NP_006657.1	RUVBL2	63|36	99	49.5	2	72|66|76|69|48|0|0|0	0	0	0.7	0.72
MYEF2	NP_003698.1	RUVBL1	56|40	96	48	2	59|64|66|72|60|0|0|3	0	0	0.73	0.72
MYEF2	NP_002473.2	NASP	52|43	95	47.5	2	46|33|76|46|53|0|0|0	0	0	0.86	0.72
MYEF2	NP_002511.1	NPM1	41|48	89	44.5	2	51|68|77|50|53|18|12|19	0	0	0.71	0.72
MYEF2	NP_001753.1	CCT6A	54|33	87	43.5	2	37|30|55|44|75|24|11|20	0	0	0.82	0.72
MYEF2	NP_001419.1	ENO1	50|32	82	41	2	34|13|37|29|15|55|35|54	0	0	0.91	0.72
MYEF2	NP_005338.1	HSPA5	38|39	77	38.5	2	48|41|60|32|36|9|9|12	0	0	0.83	0.72
MYEF2	NP_001171671.1	ZBTB33	33|40	73	36.5	2	56|41|56|46|41|0|0|0	0	0	0.73	0.72
MYEF2	NP_001264.2	CHD4	37|35	72	36	2	79|90|60|57|74|0|0|0	0	0	0.48	0.72
MYEF2	NP_001018077.1	SERBP1	36|32	68	34	2	36|65|66|94|57|8|5|12	0	0	0.48	0.72
MYEF2	NP_005582.1	MRE11A	34|33	67	33.5	2	35|53|55|68|54|0|10|0	0	0	0.58	0.72
MYEF2	NP_056130.2	LARP1	42|24	66	33	2	46|51|46|54|61|0|2|2	0	0	0.62	0.72
MYEF2	NP_004125.3	HSPA9	27|37	64	32	2	33|34|55|35|40|31|82|79	0	0	0.5	0.72
MYEF2	NP_937885.1	EIF4G1	43|20	63	31.5	2	55|62|80|67|60|0|0|0	0	0	0.47	0.72
MYEF2	BGAL_ECOLI	lacZ	40|22	62	31	2	220|311|39|12|18|3|0|0	0	0	0.21	0.72
MYEF2	NP_003312.3	TUFM	27|35	62	31	2	17|23|37|16|20|46|35|41	0	0	0.78	0.72
MYEF2	NP_005989.3	CCT3	38|24	62	31	2	31|31|36|44|51|15|6|15	0	0	0.77	0.72
MYEF2	NP_005325.2	HCFC1	25|33	58	29	2	41|35|37|29|35|2|0|0	0	0	0.78	0.72
MYEF2	NP_006176.2	NUMA1	19|30	49	24.5	2	74|72|28|16|16|2|2|4	0	0	0.52	0.72
MYEF2	NP_001952.1	EEF2	24|24	48	24	2	27|22|27|73|51|24|17|17	0	0	0.54	0.72
MYEF2	NP_003555.1	TAGLN2	22|20	42	21	2	20|29|24|48|32|0|0|3	0	0	0.63	0.72
MYEF2	NP_006422.1	CCT2	27|15	42	21	2	39|32|23|69|87|5|2|3	0	0	0.37	0.72
MYEF2	NP_005110.2	THRAP3	21|18	39	19.5	2	27|38|57|37|27|0|0|0	0	0	0.49	0.72
MYEF2	NP_054767.3	MKL2	23|16	39	19.5	2	78|74|79|36|25|0|0|0	0	0	0.29	0.72
MYEF2	NP_003592.3	SMARCA5	18|20	38	19	2	48|58|45|22|25|6|0|5	0	0	0.43	0.72
MYEF2	NP_006827.1	GCN1	21|16	37	18.5	2	89|38|49|50|75|9|0|3	0	0	0.28	0.72
MYEF2	NP_001158287.1	ACIN1	14|23	37	18.5	2	37|44|48|10|13|0|0|0	0	0	0.52	0.72
MYEF2	NP_002874.1	RANGAP1	25|9	34	17	2	35|30|38|55|36|0|0|0	0	0	0.41	0.72
MYEF2	AP_000199.1	AP_000199.1	13|21	34	17	2	42|49|38|0|0|23|109|17	0	0	0.29	0.72
MYEF2	NP_001128717.1	TCOF1	16|16	32	16	2	67|15|21|28|5|2|3|4	0	0	0.49	0.72
MYEF2	NP_001139438.1	MKI67	15|17	32	16	2	135|146|123|42|42|4|8|11	0	0	0.14	0.72
MYEF2	NP_006080.1	SCML2	11|20	31	15.5	2	17|19|47|44|37|0|0|0	0	0	0.42	0.72
MYEF2	NP_036265.3	COPG2	22|8	30	15	2	54|58|53|113|118|4|0|0	0	0	0.17	0.72
MYEF2	NP_001018080.1	CORO1B	16|10	26	13	2	39|34|43|69|44|0|0|0	0	0	0.27	0.72
MYEF2	NP_001092.1	ACTB	9|17	26	13	2	24|17|22|21|14|27|25|17	0	0	0.53	0.72
MYEF2	NP_001189360.1	PRDX1	13|12	25	12.5	2	19|13|26|19|17|25|37|41	0	0	0.39	0.72
MYEF2	NP_001408.2	EIF4B	17|7	24	12	2	40|38|27|74|44|0|0|0	0	0	0.24	0.72
MYEF2	NP_001896.2	CTPS1	13|9	22	11	2	16|14|22|31|31|9|2|6	0	0	0.44	0.72
MYEF2	NP_004437.2	EPRS	6|16	22	11	2	27|27|27|9|12|14|9|12	0	0	0.46	0.72
MYEF2	NP_115784.1	BAZ1B	8|14	22	11	2	41|51|45|12|19|0|0|0	0	0	0.28	0.72
MYEF2	NP_002645.3	PKM	11|11	22	11	2	25|11|28|26|18|15|11|21	0	0	0.44	0.72
MYEF2	NP_001777.1	CDK1	10|12	22	11	2	7|14|13|18|15|15|6|9	0	0	0.71	0.72
MYEF2	NP_005327.1	HDLBP	13|9	22	11	2	21|12|29|34|32|3|0|2	0	0	0.38	0.72
MYEF2	NP_003595.1	IRS4	10|11	21	10.5	2	18|18|30|46|35|11|7|8	0	0	0.33	0.72
MYEF2	NP_055456.2	MDC1	9|12	21	10.5	2	43|31|40|15|17|0|0|0	0	0	0.32	0.72
MYEF2	NP_056075.1	SIN3B	9|11	20	10	2	32|29|17|9|10|0|0|0	0	0	0.45	0.72
MYEF2	NP_003741.1	EIF3A	9|10	19	9.5	2	22|24|19|7|13|0|0|2	0	0	0.49	0.72
MYEF2	NP_000215.1	KRT18	8|11	19	9.5	2	15|20|11|6|11|9|13|12	0	0	0.63	0.72
MYEF2	P00761	P00761	8|10	18	9	2	12|21|12|0|0|34|26|35	0	0	0.31	0.72
MYEF2	NP_001096616.1	GIGYF2	8|10	18	9	2	43|51|23|33|25|0|0|0	0	0	0.24	0.72
MYEF2	NP_005222.2	CTTN	11|6	17	8.5	2	41|46|50|63|51|6|5|7	0	0	0.16	0.72
MYEF2	NP_036252.1	CD2AP	11|6	17	8.5	2	53|59|61|104|83|0|0|0	0	0	0.11	0.72
MYEF2	NP_004680.2	MTA1	9|8	17	8.5	2	32|24|22|12|15|0|0|0	0	0	0.37	0.72
MYEF2	NP_001171062.1	PPP2R2A	7|8	15	7.5	2	10|5|9|6|9|8|11|13	0	0	0.7	0.72
MYEF2	NP_001120700.1	CBX1	7|7	14	7	2	15|13|19|6|10|0|0|0	0	0	0.49	0.72
MYEF2	NP_002678.2	PNN	9|5	14	7	2	19|17|37|4|6|0|0|0	0	0	0.35	0.72
MYEF2	NP_005076.3	NUP214	5|9	14	7	2	39|32|31|24|29|34|49|37	0	0	0.18	0.72
MYEF2	NP_056154.1	ADNP	6|8	14	7	2	29|35|21|18|18|0|0|2	0	0	0.27	0.72
MYEF2	NP_005115.2	NUP153	5|8	13	6.5	2	23|24|32|15|22|7|5|7	0	0	0.26	0.72
MYEF2	NP_001006.1	RPS11	6|6	12	6	2	9|10|7|5|4|4|5|4	0	0	0.77	0.72
MYEF2	NP_001129676.1	RCC2	5|7	12	6	2	4|3|6|4|3|7|25|22	0	0	0.4	0.72
MYEF2	NP_006591.1	NUDC	8|4	12	6	2	25|20|25|52|34|2|5|3	0	0	0.18	0.72
MYEF2	NP_009207.2	CBX3	7|5	12	6	2	14|15|19|3|8|0|2|4	0	0	0.43	0.72
MYEF2	NP_001021.1	RPS27	5|6	11	5.5	2	7|7|7|10|6|9|5|6	0	0	0.67	0.72
MYEF2	NP_001058.2	TOP2A	4|7	11	5.5	2	23|20|26|0|0|0|7|0	0	0	0.29	0.72
MYEF2	NP_037392.1	SAP30BP	5|6	11	5.5	2	6|10|9|13|16|0|0|0	0	0	0.46	0.72
MYEF2	NP_001019770.1	HIST2H2BF	6|5	11	5.5	2	30|7|5|0|15|3|33|3	0	0	0.26	0.72
MYEF2	NP_005554.1	STMN1	7|4	11	5.5	2	8|11|9|21|17|0|0|0	0	0	0.38	0.72
MYEF2	NP_006752.1	YWHAE	8|3	11	5.5	2	17|10|7|20|14|2|2|2	0	0	0.36	0.72
MYEF2	NP_001001520.1	HDGFRP2	5|5	10	5	2	9|8|7|7|10|0|0|0	0	0	0.59	0.72
MYEF2	NP_001008697.1	TFIP11	6|4	10	5	2	10|11|8|6|15|0|0|0	0	0	0.45	0.72
MYEF2	NP_002464.1	MYH9	8|2	10	5	2	40|78|12|91|89|32|0|0	0	0	0.07	0.72
MYEF2	NP_057291.1	CPSF3	6|4	10	5	2	5|6|4|21|15|0|0|0	0	0	0.43	0.72
MYEF2	NP_001157108.1	GTF2I	5|5	10	5	2	11|13|9|10|11|0|0|0	0	0	0.44	0.72
MYEF2	NP_004512.1	KIF5B	5|5	10	5	2	31|27|17|38|40|0|0|2	0	0	0.15	0.72
MYEF2	NP_001185987.1	C15orf38-AP3S2	4|5	9	4.5	2	6|6|8|15|11|0|0|0	0	0	0.45	0.72
MYEF2	NP_001395.1	EEF1G	6|3	9	4.5	2	12|9|12|3|14|4|0|0	0	0	0.38	0.72
MYEF2	NP_003141.2	STAT3	7|2	9	4.5	2	13|12|3|29|23|0|0|0	0	0	0.23	0.72
MYEF2	NP_006635.2	HSPH1	5|4	9	4.5	2	17|14|6|9|17|0|0|0	0	0	0.32	0.72
MYEF2	NP_005800.3	PRDX2	3|6	9	4.5	2	11|7|10|6|6|14|20|22	0	0	0.27	0.72
MYEF2	NP_003671.1	YARS	4|4	8	4	2	0|0|6|7|3|7|3|8	0	0	0.57	0.72
MYEF2	NP_003866.1	GMPS	4|4	8	4	2	4|3|4|6|11|2|8|8	0	0	0.48	0.72
MYEF2	NP_004119.1	GTF2F2	3|5	8	4	2	6|7|3|16|12|0|0|0	0	0	0.39	0.72
MYEF2	NP_004389.2	DDX10	3|5	8	4	2	19|13|19|6|13|0|0|0	0	0	0.25	0.72
MYEF2	NP_006126.1	CAPZA1	4|4	8	4	2	18|16|19|20|24|0|8|9	0	0	0.2	0.72
MYEF2	NP_036552.1	IFIT5	6|2	8	4	2	10|15|8|37|35|0|0|0	0	0	0.16	0.72
MYEF2	NP_055706.1	PDAP1	5|3	8	4	2	8|8|8|16|12|0|0|0	0	0	0.36	0.72
MYEF2	NP_004528.1	NAP1L1	6|2	8	4	2	15|12|16|14|14|6|4|4	0	0	0.27	0.72
MYEF2	NP_001157616.1	CHAMP1	2|6	8	4	2	7|9|12|10|14|0|0|0	0	0	0.36	0.72
MYEF2	NP_001164014.1	PGAM5	3|4	7	3.5	2	9|11|8|12|11|0|0|0	0	0	0.33	0.72
MYEF2	NP_001248755.1	AP3D1	4|3	7	3.5	2	19|6|0|5|13|0|0|0	0	0	0.33	0.72
MYEF2	NP_004732.2	NOLC1	5|2	7	3.5	2	12|9|21|4|10|2|2|0	0	0	0.27	0.72
MYEF2	NP_009103.2	NUP50	3|4	7	3.5	2	19|14|18|10|12|0|0|0	0	0	0.22	0.72
MYEF2	NP_057733.2	ESF1	5|2	7	3.5	2	6|12|9|10|6|0|0|0	0	0	0.38	0.72
MYEF2	NP_001032238.1	ACOT1	4|3	7	3.5	2	4|3|6|21|19|0|0|0	0	0	0.28	0.72
MYEF2	NP_003748.1	EIF3I	2|5	7	3.5	2	9|9|6|8|13|2|0|0	0	0	0.36	0.72
MYEF2	NP_001008938.1	CKAP5	4|2	6	3	2	39|38|26|22|31|0|0|0	0	0	0.09	0.72
MYEF2	NP_001611.1	AHNAK	4|2	6	3	2	178|147|143|107|113|0|0|0	0	0	0.02	0.72
MYEF2	NP_060117.3	FTSJ3	4|2	6	3	2	17|13|18|3|8|0|0|2	0	0	0.21	0.72
MYEF2	NP_003518.2	HIST1H2BO	2|4	6	3	2	30|3|3|16|0|3|0|3	0	0	0.23	0.72
MYEF2	NP_004175.2	WARS	4|2	6	3	2	17|16|19|49|37|2|0|0	0	0	0.1	0.72
MYEF2	NP_001258698.1	AP3B1	2|4	6	3	2	13|8|3|6|6|0|0|0	0	0	0.36	0.72
MYEF2	NP_001340.2	DARS	3|3	6	3	2	14|8|6|0|0|14|4|10	0	0	0.26	0.72
MYEF2	NP_002152.2	IARS	0|6	6	3	2	10|9|5|0|0|10|4|10	0	0	0.31	0.72
MYEF2	NP_001022.1	RPS28	3|2	5	2.5	2	2|0|4|2|2|4|8|8	0	0	0.42	0.72
MYEF2	NP_004921.1	CAPZB	2|3	5	2.5	2	24|20|29|23|32|8|16|13	0	0	0.09	0.72
MYEF2	NP_002379.3	MCM3	3|2	5	2.5	2	2|2|3|3|5|7|3|7	0	0	0.45	0.72
MYEF2	NP_037417.1	GNL2	3|2	5	2.5	2	17|15|7|6|7|0|0|0	0	0	0.22	0.72
MYEF2	NP_058633.2	POLA1	3|2	5	2.5	2	4|5|3|5|7|0|0|0	0	0	0.48	0.72
MYEF2	NP_001137298.1	MAPRE2	5|0	5	2.5	2	5|9|5|10|9|4|0|0	0	0	0.3	0.72
MYEF2	NP_065750.1	GATAD2B	3|2	5	2.5	2	13|13|9|4|7|0|0|0	0	0	0.24	0.72
MYEF2	NP_004896.1	PRDX6	2|3	5	2.5	2	2|0|3|8|8|2|3|5	0	0	0.42	0.72
MYEF2	NP_001116849.1	PARK7	2|3	5	2.5	2	4|0|3|2|2|4|31|19	0	0	0.17	0.72
MYEF2	NP_005723.2	RAD50	0|5	5	2.5	2	5|2|0|0|0|5|27|3	0	0	0.25	0.72
MYEF2	NP_000537.3	TP53	0|5	5	2.5	2	11|10|17|0|0|12|56|5	0	0	0.1	0.72
MYEF2	NP_000402.3	HLCS	2|2	4	2	2	5|7|5|13|11|26|18|23	0	0	0.1	0.72
MYEF2	NP_001012321.1	RPSA	2|2	4	2	2	2|0|2|2|0|2|7|5	0	0	0.5	0.72
MYEF2	NP_001036015.1	SMC2	4|0	4	2	2	4|6|3|5|3|8|2|3	0	0	0.35	0.72
MYEF2	NP_001129224.1	ECD	4|0	4	2	2	10|7|10|17|12|0|0|0	0	0	0.16	0.72
MYEF2	NP_001135766.1	SPG20	4|0	4	2	2	11|5|2|12|6|0|0|0	0	0	0.24	0.72
MYEF2	NP_001259002.1	QARS	2|2	4	2	2	13|8|4|9|5|3|0|2	0	0	0.23	0.72
MYEF2	NP_001960.2	EIF5	4|0	4	2	2	18|17|25|38|31|0|0|0	0	0	0.07	0.72
MYEF2	NP_005681.2	DNM1L	4|0	4	2	2	7|6|5|7|15|0|0|0	0	0	0.23	0.72
MYEF2	NP_005733.1	PDIA6	2|2	4	2	2	4|3|4|2|0|2|4|3	0	0	0.53	0.72
MYEF2	NP_006127.1	CAPZA2	2|2	4	2	2	8|4|4|9|9|2|2|2	0	0	0.27	0.72
MYEF2	NP_006280.3	TLN1	4|0	4	2	2	43|40|30|63|81|0|0|2	0	0	0.04	0.72
MYEF2	NP_009202.1	STK38	4|0	4	2	2	7|3|3|16|17|0|0|0	0	0	0.19	0.72
MYEF2	NP_055144.3	EDC4	4|0	4	2	2	14|9|9|0|7|0|0|0	0	0	0.21	0.72
MYEF2	NP_060268.2	YTHDF1	2|2	4	2	2	2|4|3|0|0|5|9|3	0	0	0.38	0.72
MYEF2	NP_001104547.1	EZR	2|2	4	2	2	7|14|15|16|16|0|0|0	0	0	0.13	0.72
MYEF2	NP_001239007.1	USP15	4|0	4	2	2	9|18|7|37|33|0|0|0	0	0	0.08	0.72
MYEF2	NP_001072992.1	PAICS	4|0	4	2	2	15|18|23|28|34|0|0|0	0	0	0.08	0.72
MYEF2	NP_077305.2	EFHD2	4|0	4	2	2	10|6|12|12|11|0|0|0	0	0	0.18	0.72
MYEF2	NP_000108.1	EMD	2|2	4	2	2	2|4|7|12|8|0|3|3	0	0	0.26	0.72
MYEF2	NP_001028690.1	WIPI2	4|0	4	2	2	6|8|8|16|17|0|0|0	0	0	0.16	0.72
MYEF2	NP_114432.2	BRIP1	2|2	4	2	2	4|4|2|6|5|0|0|0	0	0	0.42	0.72
MYEF2	NP_003917.1	MBD3	0|4	4	2	2	9|9|6|4|5|0|0|0	0	0	0.28	0.72
MYEF2	NP_001185730.1	EIF4G3	0|4	4	2	2	21|22|11|13|19|0|0|0	0	0	0.11	0.72
MYEF2	NP_001002032.1	HN1	3|0	3	1.5	2	6|5|5|9|10|0|0|0	0	0	0.2	0.72
MYEF2	NP_002878.2	RARS	3|0	3	1.5	2	12|24|16|20|18|5|0|4	0	0	0.08	0.72
MYEF2	NP_003325.2	UBA1	3|0	3	1.5	2	3|0|0|4|5|3|12|18	0	0	0.15	0.72
MYEF2	NP_004333.1	CALD1	3|0	3	1.5	2	18|12|4|23|26|0|0|0	0	0	0.08	0.72
MYEF2	NP_004452.1	FARSA	3|0	3	1.5	2	3|2|0|7|4|4|12|8	0	0	0.19	0.72
MYEF2	NP_004699.1	PDCD5	3|0	3	1.5	2	2|2|4|7|10|0|0|0	0	0	0.26	0.72
MYEF2	NP_037461.2	PAXBP1	3|0	3	1.5	2	8|9|3|0|8|0|0|0	0	0	0.21	0.72
MYEF2	NP_060495.2	GPATCH1	3|0	3	1.5	2	12|13|11|11|16|0|0|0	0	0	0.12	0.72
MYEF2	NP_777567.1	PPP4R2	3|0	3	1.5	2	11|4|2|8|8|0|0|0	0	0	0.19	0.72
MYEF2	NP_001020413.1	IRAK1	3|0	3	1.5	2	4|4|0|12|10|0|0|0	0	0	0.2	0.72
MYEF2	NP_001137232.1	EIF5A	3|0	3	1.5	2	0|0|9|10|9|0|0|4	0	0	0.19	0.72
MYEF2	NP_001164100.1	CHD8	3|0	3	1.5	2	9|13|4|8|16|0|0|0	0	0	0.13	0.72
MYEF2	NP_001193937.1	AFDN	3|0	3	1.5	2	47|54|61|64|93|0|0|0	0	0	0.02	0.72
MYEF2	NP_003091.2	SNX2	3|0	3	1.5	2	5|6|3|9|9|0|0|0	0	0	0.21	0.72
MYEF2	NP_057457.1	WWOX	3|0	3	1.5	2	7|9|15|12|10|0|0|0	0	0	0.13	0.72
MYEF2	NP_002873.1	RANBP1	0|3	3	1.5	2	4|3|8|7|5|0|0|0	0	0	0.25	0.72
MYEF2	NP_038476.2	BAZ1A	0|3	3	1.5	2	10|17|13|5|7|0|0|0	0	0	0.13	0.72
MYEF2	NP_066299.2	MYL6	0|3	3	1.5	2	8|9|4|8|10|11|0|0	0	0	0.16	0.72
MYEF2	NP_001106963.1	2021-09-10	0|3	3	1.5	2	12|12|10|14|21|0|0|0	0	0	0.1	0.72
MYEF2	NP_000480.2	ATRX	0|3	3	1.5	2	23|20|20|7|6|0|0|0	0	0	0.09	0.72
MYEF2	NP_004406.2	DSP	2|0	2	1	2	21|9|7|9|11|12|8|6	0	0	0.08	0.72
MYEF2	NP_001034764.1	UNC45A	2|0	2	1	2	7|5|3|8|12|0|0|0	0	0	0.12	0.72
MYEF2	NP_001135770.1	SQSTM1	2|0	2	1	2	9|8|7|7|6|0|0|0	0	0	0.13	0.72
MYEF2	NP_001157661.1	PLIN3	2|0	2	1	2	3|4|8|8|15|0|0|0	0	0	0.11	0.72
MYEF2	NP_001158.2	XIAP	2|0	2	1	2	4|5|2|18|16|2|2|0	0	0	0.09	0.72
MYEF2	NP_001159477.1	EPB41	2|0	2	1	2	39|34|38|14|56|0|0|0	0	0	0.02	0.72
MYEF2	NP_002794.1	PSMC2	2|0	2	1	2	8|4|0|7|5|0|0|0	0	0	0.17	0.72
MYEF2	NP_004413.1	DVL2	2|0	2	1	2	8|15|8|18|19|0|2|0	0	0	0.07	0.72
MYEF2	NP_004837.1	EIF4E2	2|0	2	1	2	9|10|5|14|13|0|0|0	0	0	0.09	0.72
MYEF2	NP_005073.2	TRIM25	2|0	2	1	2	6|5|5|11|16|0|0|2	0	0	0.11	0.72
MYEF2	NP_006136.1	DNAJB1	2|0	2	1	2	6|6|2|9|8|0|0|0	0	0	0.14	0.72
MYEF2	NP_006182.2	PA2G4	2|0	2	1	2	4|7|9|12|13|0|0|0	0	0	0.1	0.72
MYEF2	NP_006247.1	PKN2	2|0	2	1	2	2|0|3|6|14|0|0|0	0	0	0.16	0.72
MYEF2	NP_009330.1	STAT1	2|0	2	1	2	5|7|3|21|21|0|0|0	0	0	0.07	0.72
MYEF2	NP_055535.2	SLK	2|0	2	1	2	27|26|22|37|52|0|0|0	0	0	0.03	0.72
MYEF2	NP_060679.1	ARFGAP1	2|0	2	1	2	9|9|34|24|13|0|0|0	0	0	0.05	0.72
MYEF2	NP_073739.3	YTHDC2	2|0	2	1	2	8|9|5|13|23|0|0|0	0	0	0.08	0.72
MYEF2	NP_000260.1	NME1	2|0	2	1	2	4|0|3|12|4|3|3|0	0	0	0.17	0.72
MYEF2	NP_006448.4	PDLIM5	2|0	2	1	2	10|8|8|26|21|0|0|0	0	0	0.06	0.72
MYEF2	NP_001184222.1	DPYSL2	2|0	2	1	2	12|17|22|30|32|0|0|0	0	0	0.04	0.72
MYEF2	NP_055045.2	SRP68	2|0	2	1	2	21|29|17|27|29|0|0|0	0	0	0.04	0.72
MYEF2	NP_001139685.2	TBC1D15	2|0	2	1	2	21|17|14|21|20|0|0|0	0	0	0.05	0.72
MYEF2	NP_055100.2	EXOSC2	2|0	2	1	2	3|6|5|0|4|0|0|0	0	0	0.22	0.72
MYEF2	NP_001229852.1	EIF3L	2|0	2	1	2	9|7|2|5|3|2|0|0	0	0	0.17	0.72
MYEF2	NP_004777.1	TXNL1	2|0	2	1	2	0|0|0|16|13|0|0|0	0	0	0.14	0.72
MYEF2	NP_001010972.1	ZYX	2|0	2	1	2	2|5|5|10|13|0|0|0	0	0	0.12	0.72
MYEF2	NP_001034708.1	PRMT5	2|0	2	1	2	0|3|0|9|9|0|0|0	0	0	0.19	0.72
MYEF2	NP_001087.2	ACLY	2|0	2	1	2	5|2|4|12|14|0|0|4	0	0	0.11	0.72
MYEF2	NP_001240652.1	DPYSL5	2|0	2	1	2	4|6|10|33|26|0|0|0	0	0	0.05	0.72
MYEF2	NP_036526.2	PFDN2	2|0	2	1	2	3|3|5|2|6|0|0|0	0	0	0.24	0.72
MYEF2	NP_000099.2	DLD	0|2	2	1	2	3|0|3|0|0|8|2|9	0	0	0.17	0.72
MYEF2	NP_001003712.1	OSBPL8	0|2	2	1	2	4|4|5|5|2|0|0|0	0	0	0.22	0.72
MYEF2	NP_001020262.1	ABCF1	0|2	2	1	2	4|3|4|8|10|0|2|4	0	0	0.15	0.72
MYEF2	NP_001123525.2	EEF1D	0|2	2	1	2	6|7|6|6|8|0|0|0	0	0	0.15	0.72
MYEF2	NP_001181866.1	POGZ	0|2	2	1	2	7|11|10|0|3|0|0|0	0	0	0.13	0.72
MYEF2	NP_002825.3	PTPN11	0|2	2	1	2	7|4|5|20|18|2|2|0	0	0	0.08	0.72
MYEF2	NP_005819.3	DCAF7	0|2	2	1	2	3|0|0|6|6|3|7|4	0	0	0.17	0.72
MYEF2	NP_006286.1	VARS	0|2	2	1	2	3|6|8|9|9|3|0|2	0	0	0.12	0.72
MYEF2	NP_036439.2	EPB41L3	0|2	2	1	2	38|45|46|74|66|0|0|0	0	0	0.02	0.72
MYEF2	NP_056156.2	NCAPH	0|2	2	1	2	11|8|3|5|12|3|0|2	0	0	0.11	0.72
MYEF2	NP_075068.2	NOL6	0|2	2	1	2	2|0|3|3|0|2|6|3	0	0	0.27	0.72
MYEF2	NP_001121689.1	PSIP1	0|2	2	1	2	3|4|9|2|0|0|0|0	0	0	0.22	0.72
MYEF2	NP_001008660.1	PICALM	0|2	2	1	2	0|2|0|5|6|0|0|6	0	0	0.21	0.72
MYEF2	NP_001032409.2	CYFIP2	0|2	2	1	2	4|6|0|9|0|0|0|0	0	0	0.21	0.72
MYEF2	NP_778235.1	HIST2H2AB	0|2	2	1	2	6|5|0|0|0|0|5|0	0	0	0.25	0.72
MYEF2	NP_003060.2	SMARCA1	0|2	2	1	2	11|17|9|0|0|0|0|0	0	0	0.11	0.72
MYEF2	NP_001084.3	ACACB	0|2	2	1	2	10|4|11|0|3|215|143|148	0	0	0.01	0.72
MYEF2	NP_005990.1	TSNAX	0|2	2	1	2	2|3|0|8|10|0|0|0	0	0	0.17	0.72
MYEF2	NP_055140.1	CORO1C	0|2	2	1	2	12|14|25|12|21|2|0|0	0	0	0.06	0.72

## Sheet: RNA complexes & granules
Table S3. HNRNPM and MYEF2 proximal proteins
compartment	# proteins	references	BioID bait	# BioID prey	# prey in compartment	prey in compartment (BFDR ≤ 0.05)
paraspeckle	40	Naganuma et al., 2012	HNRNPM	133	16	HNRNPK, NONO, HNRNPA1, SFPQ, HNRNPF, HNRNPR, PSPC1, RBMX, HNRNPUL1, RBM12, HNRNPH3, CPSF6, TAF15, TARDBP, CPSF7, FUS
			MYEF2	110	11	HNRNPK, NONO, HNRNPA1, SFPQ, HNRNPR, PSPC1, RBMX, HNRNPUL1, RBM12, HNRNPH3, TAF15
Xist complex	51	Chu et al., 2015	HNRNPM	133	21	HNRNPK, HNRNPM, HNRNPU, HNRNPC, DDX17, HNRNPD, HNRNPAB, ELAVL1, SRSF3, HNRNPA0, HNRNPUL2, CELF1, SRSF9, RBFOX2, RNF20, RALY, SRSF7, TARDBP, PTBP2, RBM4, MYEF2
			MYEF2	110	16	HNRNPK, HNRNPM, HNRNPU, HNRNPC, HNRNPD, HNRNPAB, ELAVL1, SRSF3, SRSF2, HNRNPUL2, CELF1, SRSF9, RBFOX2, RNF20, RALY, MYEF2
DROSHA complex	21	Ruepp et al., 2008; Alarcon et al., 2015	HNRNPM	133	13	HNHRNPA2B1, HNRNPM, HNRNPU, DDX5, ILF3, ILF2, HNRNPUL1, DDX17, HNRNPDL, RALY, TAF15, TARDBP, FUS
			MYEF2	110	11	HNHRNPA2B1, HNRNPM, HNRNPU, ILF3, ILF2, HNRNPUL1, HNRNPDL, DGCR8, DROSHA, RALY, TAF15
stress granules	139	Jain et al., 2016	HNRNPM	133	31	NONO, MATR3, HNTNPA1, HNRNPL, PTBP1, DDX5, SUGP2, HNRNPC, HNRNPA3, HNRNPR, PSPC1, ILF3, ILF2, SYNCRIP, RBMX, HNRNPUL1, DDX17, FUBP3, HNRNPD, PABPC4, ELAVL1, HNRNPH2, HNRNPA0, HNRNPH3, UPF1, IGF2BP2, RALY, MOV10, TAF15, TARDBP, FUS
			MYEF2	110	27	NONO, MATR3, HNTNPA1, HNRNPL, SUGP2, HNRNPC, HNRNPA3, HNRNPR, PSPC1, ILF3, ILF2, SYNCRIP, RBMX, HNRNPUL1, FUBP3, HNRNPD, PABPC4, ELAVL1, HNRNPH3, FAM120A, NUP93, UPF1, ADAR, IGF2BP2, RALY, MOV10, TAF15

## Sheet: nucleolus
Table S4. HNRNPM and MYEF2 associated with nucleolar proteins
compartment	GO category	# GO proteins	BioID bait	# BioID prey	# overlap GO and BioID	P value	proteins
nucleolus	GO:0005730	862	HNRNPM	133	20	0.00703	PTBP1, XRN2, HNRNPM, DDX17, MRPS31, AKAP8, DDX5, SRSF9, PSPC1, HNRNPR, ILF3, MRPS9, WDR33, ILF2, NONO, RNF20, CDKN2AIP, RBM4, NKRF, TAF15
			MYEF2	110	22	1.21e-05	DIS3, XRN2, HNRNPM, MRPS31, DHX40, SRSF9, DROSHA, PSPC1, HNRNPR, DGCR8, ILF3, MRPS9, WDR33, ILF2, RPL7L1, NONO, RNF20, ADAR, CDKN2AIP, NKRF, NOC2L, TAF15

## Sheet: transcript abundance 
Table S5. RNASeq data of transcript abundance in wildtype and sup-46(qa710)
transcript	gene	wild type gene count	sup-46(qa710) gene count	fold change (mutant/wildtype)	"p" value	description (WormBase Version WS244)
F11A6.2	scrm-4	87.7229	1407.98	16.0503	1.99963e-176	putative phospholipid scramblase
Y116F11B.14	Y116F11B.14	32.3542	232.174	7.176	8.49613e-67	uncharacterized
K12D12.3	col-84	6.54973	126.687	19.3424	1.11837e-45	cuticle collagen
F08H9.6	clec-57	323.702	38.438	0.118745	9.26483e-37	C-type lectin
ZK1248.2	col-74	13.1965	145.81	11.0491	6.6545e-35	collagen
C25A1.4	sup-46	3186.4	763.946	0.239752	1.96424e-34	RRM protein
K01G5.10	K01G5.10	178.159	818.998	4.597	1.76762e-30	HAD family hydrolase family homolog
T02G5.4	T02G5.4	1501.61	495.872	0.330228	7.90453e-29	pseudogene
Y55F3C.7	cutl-26	213.521	32.8677	0.153932	3.20547e-23	cuticulin-like
B0024.12	gna-1	104.756	475.944	4.54335	4.58584e-23	glucosamine 6-phosphate N-acetyltransferase
C38D9.2	C38D9.2	11.8979	107.009	8.99387	4.05211e-22	Zn finger containing
Y47G6A.15	Y47G6A.15	119.475	501.299	4.19584	3.11005e-21	uncharacterized
C40A11.8	C40A11.8	11.1138	93.0272	8.37043	4.16924e-21	uncharacterized
F29C12.1	pqn-32	18.5038	123.758	6.68827	6.85385e-19	gln asn-rich (prion) domain protein
T02G5.11	T02G5.11	117.547	20.5919	0.17518	1.5358e-18	Nanos ortholog pseudogene
R03D7.2	R03D7.2	478.143	1191.13	2.49117	7.5458e-18	nucleoside triphosphate hydrolase domain protein
M110.5	dab-1	7040.53	2798.68	0.39751	1.00326e-17	Disabled homolog
R09E10.2	R09E10.2	186.929	557.045	2.97999	7.0645e-17	novel nematode protein
F36F12.8	ztf-28	614.724	205.311	0.333989	1.19672e-16	putative Zn finger transcription factor
C15A11.5	col-7	563.957	1457.79	2.58492	2.3807e-16	collagen
Y111B2A.27	Y111B2A.27	9.67526	61.0426	6.30914	3.37634e-15	tau tubulin kinase homolog
Y48B6A.14	hmg-1.1	5911.62	2828.32	0.478433	5.08076e-15	high mobility group family protein
T19D12.5	T19D12.5	105.592	320.212	3.03254	9.98734e-15	tau tubulin kinase homolog
W05G11.3	col-88	13.9221	95.6031	6.86702	5.69983e-14	collagen
Y57A10A.11	rol-1	19.9526	100.11	5.01739	1.08381e-13	collagen
T22F3.3	T22F3.3	31152.4	12958.9	0.415983	2.01606e-13	glycogen phosphorylase
F27C1.8	dpy-5	21.2195	92.9944	4.38251	6.67804e-13	collagen
T10B10.3	T10B10.3	814.37	1735.96	2.13166	7.13527e-13	plekstrin homology domain protein
Y57G11C.22	Y57G11C.22	242.885	67.1538	0.276484	9.86853e-13	arfaptin homology domain protein
Y32B12B.3	srbc-65	0.339571	17.3359	51.0524	2.63111e-12	serpentine receptor class bc protein
F49E8.4	cdd-2	1048.92	2185.31	2.08338	4.69292e-12	cytidine deaminase
C50B6.4	col-161	73.3499	245.266	3.34378	9.38779e-12	collagen
K09F6.4	K09F6.4	245.956	83.585	0.339838	1.22251e-11	uncharacterized
C01G6.3	C01G6.3	1117.81	483.789	0.432802	1.23318e-11	uncharacterized
Y54G2A.21	Y54G2A.21	94.277	263.386	2.79375	6.10663e-11	pseudogene
Y102A5C.36	Y102A5C.36	81.8178	222.647	2.72126	6.96138e-11	TRA-2-like
C07G1.7	C07G1.7	1.95686	24.5054	12.5228	1.29089e-10	major sperm protein-like
F20D1.2	tbc-1	786.776	1629.57	2.0712	1.90212e-10	TBC-domain protein
T08B6.9	T08B6.9	169.367	454.978	2.68634	2.33203e-10	uncharacterized
C35B8.1	col-175	15.7823	72.3067	4.5815	4.1499e-10	collagen
Y48G1C.6	Y48G1C.6	105.656	270.295	2.55825	5.17875e-10	cenpB DNA-binding domain
F57B9.8	F57B9.8	120.679	307.077	2.54457	1.06011e-09	Fer-type protein kinase
W03G1.4	W03G1.4	17.372	67.6036	3.89153	1.93062e-09	transposon
F15D4.5	F15D4.5	24.4028	90.2207	3.69714	3.03871e-09	Zn finger containing
F20D1.1	F20D1.1	1248.21	2413.22	1.93334	3.63078e-09	TVP18 protein domain
F47B10.1	suca-1	4699.29	8621.41	1.83462	3.86733e-09	putative succinyl-CoA ligase subunit
T03D8.4	grl-14	15.4284	1.02875	0.0666791	3.97832e-09	GRL-domain protein, hedgehog-like
Y60A3A.10	dhs-24	2251.33	1115.82	0.495629	4.37312e-09	short chain dehydogenase/reductase
Y54G2A.12	Y54G2A.12	553.724	240.262	0.433903	5.7876e-09	WD40 repeat protein
C15A11.6	col-62	499.013	1083.71	2.1717	1.33957e-08	collagen
Y65B4BR.6	grl-16	24.4801	89.9393	3.67398	1.47773e-08	GRL-domain protein, hedgehog-like
M88.3	M88.3	246.571	521.657	2.11565	1.63497e-08	novel
C09G5.4	col-39	2324.4	4461.94	1.91961	1.64098e-08
F41F3.3	F41F3.3	38.6872	128.239	3.31476	1.79799e-08
Y1A5A.1	Y1A5A.1	33.0442	114.283	3.45848	2.19049e-08
ZK546.7	ZK546.7	14.3006	62.1631	4.34687	2.65682e-08
ZK858.3	clec-91	3810.83	2030.49	0.532822	3.30266e-08
F22D6.10	col-60	17.9012	76.493	4.27308	4.47781e-08
Y47D7A.15	Y47D7A.15	9.1464	51.477	5.62811	4.64772e-08
Y41E3.2	dpy-4	34.4773	114.342	3.31645	5.10239e-08
K06A4.1	nas-3	7.43493	28.4785	3.83036	5.94885e-08
C52D10.13	col-138	49.5428	157.562	3.18032	6.04401e-08
F43E2.5	F43E2.5	3098.42	5304.01	1.71184	8.99795e-08
Y54E10BL.1	Y54E10BL.1	0.835908	14.2886	17.0935	9.40229e-08
ZK354.3	ZK354.3	217.02	492.399	2.26891	9.83253e-08
MTCE.4	MTCE.4	95.9331	258.983	2.69962	1.01399e-07
K05F1.7	msp-63	78.4248	204.264	2.60459	1.25463e-07
Y62E10A.19	Y62E10A.19	16.4747	54.5515	3.31122	1.51379e-07
ZK265.2	col-63	28.7895	93.5766	3.25037	1.97622e-07
F40D4.13	F40D4.13	12.3113	48.1858	3.91396	1.99214e-07
Y59A8A.3	tcc-1	15438.2	8295.33	0.537325	3.4921e-07
Y116A8C.33	Y116A8C.33	230.82	470.371	2.03783	3.54566e-07
Y57G11C.198	21ur-1739	36.0418	7.585	0.21045	3.65243e-07
C41G7.6	C41G7.6	579.154	1160	2.00293	4.24125e-07
W02F12.3	W02F12.3	4867.36	2703.61	0.555457	4.52736e-07
F47B8.11	sss-2	823.241	1599.22	1.94259	4.78776e-07
C45G9.4	C45G9.4	23.312	77.6399	3.33047	5.31729e-07
C06E8.5	C06E8.5	7.96253	35.7713	4.49245	5.77052e-07
T19D12.4	T19D12.4	1055.52	1899.86	1.79992	6.38065e-07
T20F7.1	T20F7.1	805.803	1423.67	1.76677	6.58885e-07
F52F12.9	F52F12.9	17.4742	58.8331	3.36685	6.61644e-07
E03H12.5	E03H12.5	1140.6	2121.44	1.85992	6.82496e-07
B0280.17	B0280.17	781.97	1438.53	1.83962	1.03169e-06
C25A1.8	clec-87	26535.2	14006.2	0.527834	1.03793e-06
W09B7.2	W09B7.2	4.21642	25.6323	6.07917	1.04729e-06
ZK836.1	lon-3	12.0021	44.3573	3.6958	1.09588e-06
Y116A8C.4	Y116A8C.4	85.4693	212.195	2.48271	1.13642e-06
C18D4.6	C18D4.6	68.7062	163.056	2.37323	1.36856e-06
F59E12.12	bli-2	12.7875	40.4153	3.16053	1.60431e-06
MTCE.7	MTCE.7	313.644	614.163	1.95815	1.60472e-06
Y73F8A.34	Y73F8A.34	2560.8	1486.1	0.580326	1.6144e-06
C35E7.9	C35E7.9	250.153	513.72	2.05363	1.97775e-06
T06E4.6	col-146	228.525	511.566	2.23855	2.01285e-06
F30B5.4	F30B5.4	1207.57	658.936	0.545671	2.25688e-06
B0047.4	math-1	5.61561	24.9107	4.43598	2.37223e-06
K12G11.3	sodh-1	2806.48	1624.47	0.578829	2.50247e-06
ZK1067.7	pqn-95/abu-14	12.1697	54.0523	4.44155	2.77907e-06
F26A3.5	F26A3.5	179.943	392.382	2.1806	2.92844e-06
EEED8.3	EEED8.3	2778.47	1560.64	0.561692	3.40649e-06
F07B7.2	F07B7.2	2.35096	17.9896	7.65202	3.62062e-06
R06B9.6	mig-14	1263.31	681.376	0.539356	3.76012e-06
Y47D7A.13	Y47D7A.13	18.0118	64.0627	3.55671	3.76092e-06
D2013.10	tag-175	365.062	685.172	1.87686	4.14895e-06
Y80D3A.8	Y80D3A.8	28.3507	79.6328	2.80885	4.15096e-06
F20D1.3	F20D1.3	2131.8	3515.15	1.64891	4.19524e-06
K08F4.8	msp-38	1062.48	1922.2	1.80917	4.72805e-06
Y49E10.4	Y49E10.4	1407.66	806.974	0.573276	6.06875e-06
Y43B11AR.3	Y43B11AR.3	348.895	618.115	1.77164	6.71038e-06
C46A5.3	C46A5.3	24.165	78.2517	3.23823	6.9634e-06
C17F3.3	C17F3.3	156.071	318.921	2.04343	7.11564e-06
C33F10.11	C33F10.11	694.943	1226.93	1.76551	7.99161e-06
K11D2.2	K11D2.2	870.365	489.028	0.561865	8.12647e-06
R11G11.14	lipl-3	43.6212	11.773	0.269893	8.46376e-06
F14H3.6	F14H3.6	2625.46	1512.69	0.576162	8.47528e-06
C23H3.7	tre-5	58.182	131.616	2.26214	8.74888e-06
T02E1.7	T02E1.7	98.1207	224.205	2.285	9.62646e-06
T08B6.4	T08B6.4	1272.95	2183.67	1.71544	1.00326e-05
F44G3.2	F44G3.2	27.7307	76.8521	2.77137	1.01727e-05
T05D4.5	T05D4.5	260.653	515.75	1.97869	1.09917e-05
K08H2.5	K08H2.5	19.4134	55.4311	2.85529	1.13597e-05
F30B5.1	dpy-13	42.3704	115.347	2.72234	1.21604e-05
K01C8.8	clec-142	53.5389	122.451	2.28714	1.25244e-05
Y48G1A.2	Y48G1A.2	787.902	427.774	0.542928	1.33661e-05
Y46G5A.25	snf-4	19.3053	62.3048	3.22735	1.44104e-05
F26D10.10	gln-5	6166.95	3735.61	0.605748	1.44203e-05
C46G7.5	C46G7.5	135.364	55.1553	0.407459	1.44801e-05
F38H4.5	F38H4.5	102.843	207.03	2.01308	1.49131e-05
Y56A3A.12	Y56A3A.12	2008.99	1178.1	0.586411	1.52732e-05
Y54E10BL.2	col-48	19.5048	59.6536	3.0584	1.58782e-05
K11G9.6	mtl-1	101.617	33.1558	0.326282	1.60205e-05
Y38F1A.7	Y38F1A.7	9.30965	35.8425	3.85003	1.61624e-05
Y48G1BM.6	Y48G1BM.6	27.3961	75.7833	2.76621	1.65303e-05
K08H10.1	K08H10.1	8664.18	5296.14	0.611268	1.70742e-05
C06B3.2	oac-3	13.8632	1.8827	0.135806	1.8343e-05
D2024.8	col-114	1.70869	12.1466	7.1087	1.89381e-05
Y20C6A.2	fbxb-7	71.7775	152.206	2.12052	1.91189e-05
ZK662.4	ZK662.4	1286.37	2108.17	1.63885	1.93034e-05
C02E7.7	C02E7.7	4.7103	24.1717	5.13167	2.07217e-05
F17E9.5	F17E9.5	1866.55	3151.88	1.68861	2.08091e-05
C09G5.3	col-79	12.1111	41.0432	3.38889	2.24002e-05
F36H12.5	F36H12.5	231.366	449.768	1.94397	2.33028e-05
Y38H8A.3	Y38H8A.3	395.126	742.692	1.87963	2.38052e-05
T12G3.6	T12G3.6	2653.7	1615.18	0.608652	2.98954e-05
T24D1.3	T24D1.3	2096.07	1264.75	0.603392	3.00565e-05
F41C6.4	F41C6.4	90.4538	34.0179	0.37608	3.07875e-05
K09H9.3	col-49	20.6165	62.5576	3.03434	3.08106e-05
Y50E8A.6	Y50E8A.6	3.19771	18.3855	5.74959	3.1234e-05
R05D3.3	R05D3.3	370.98	640.27	1.72589	3.34182e-05
C36C9.3	fbxa-170	391.502	191.468	0.489059	3.54554e-05
K10B2.3	K10B2.3	6563.83	4038.38	0.615247	3.81736e-05
F47F6.5	clec-119	182.991	354.56	1.93758	4.3878e-05
C36F7.2	C36F7.2	924.168	538.557	0.582748	4.39447e-05
F57A10.4	F57A10.4	294.207	142.526	0.484441	4.42585e-05
ZC308.4	ZC308.4	1462.56	865.47	0.591752	4.7225e-05
ZK180.6	ZK180.6	29.8809	84.1299	2.8155	5.13208e-05
Y65B4BL.5	acs-13	16585.5	9882.01	0.595822	5.24139e-05
F55B11.3	F55B11.3	3523.23	2213.98	0.628393	5.3673e-05
T23B3.5	T23B3.5	1134.05	1907.81	1.6823	5.42915e-05
ZK637.11	cdc-25.3	513.555	283.85	0.552716	5.44721e-05
T22C1.11	T22C1.11	347.661	589.679	1.69613	5.53445e-05
Y47H9C.9	Y47H9C.9	25.2933	63.7131	2.51897	5.70078e-05
R12E2.10	egg-5	3598.51	2239	0.622202	5.71925e-05
R06C1.4	R06C1.4	2947.68	4732.06	1.60535	5.85923e-05
F28G4.1	cyp-37B1	16.8298	3.14911	0.187115	5.93067e-05
Y46C8AL.3	clec-70	149.885	78.4327	0.523287	5.94435e-05
F27C8.6	F27C8.6	7818.1	4822.85	0.616883	6.11635e-05
F49H6.5	F49H6.5	2.73825	13.9613	5.09864	6.40603e-05
ZK180.5	ZK180.5	23.3768	66.3108	2.83661	6.47522e-05
R07C3.13	R07C3.13	39.3783	95.4552	2.42406	6.84996e-05
Y59E9AL.6	Y59E9AL.6	1535.84	2554.43	1.66321	6.88527e-05
Y47D3B.6	Y47D3B.6	4.27252	19.4643	4.5557	7.03087e-05
T13F2.9	T13F2.9	1911.25	3123.54	1.63429	7.25004e-05
T21E3.1	egg-4	2952.96	1854.39	0.627976	7.28557e-05
F36A4.2	F36A4.2	87.739	192.993	2.19963	7.72454e-05
C03E10.6	clec-222	316.523	150.118	0.474271	7.86108e-05
F36H12.3	F36H12.3	253.387	476.424	1.88022	7.93733e-05
F58A6.9	F58A6.9	404.295	727.04	1.79829	8.39508e-05
R06B10.1	R06B10.1	151.631	295.738	1.95037	8.46803e-05
W05H7.4	W05H7.4	509.6	823.39	1.61576	8.66514e-05
R04D3.3	R04D3.3	3800.49	2403.45	0.632406	8.69764e-05
M195.1	col-77	91.8292	215.348	2.34509	8.74849e-05
F56H1.3	F56H1.3	43.1253	107.929	2.50268	9.13252e-05
B0393.4	B0393.4	47.3725	108.654	2.29362	9.17545e-05
MTCE.34	MTCE.34	495.213	839.846	1.69593	9.67437e-05
R01H2.3	egg-2	6549.4	4134.65	0.631303	9.81643e-05
B0205.13	B0205.13	20.7959	57.6674	2.77302	9.82018e-05
T12A2.1	T12A2.1	293.708	153.61	0.523004	9.85999e-05
R13H9.4	msp-53	1370.68	2228.86	1.62609	9.87752e-05
C52E4.1	cpr-1	18416.9	11378.4	0.617821	0.000101134
T15H9.5	T15H9.5	39.2131	98.0158	2.49957	0.000105111
Y47G6A.13	Y47G6A.13	146.155	292.185	1.99915	0.000107399
K04C1.5	K04C1.5	1191.83	718.279	0.602667	0.0001077
F27E5.3	F27E5.3	28.4405	75.3267	2.64857	0.000107816
F55B11.6	F55B11.6	3.97909	16.9914	4.27017	0.000109214
F52B11.4	col-133	1940.1	3175.78	1.63691	0.000111017
R07G3.6	osm-8	4.1334	16.1171	3.89922	0.000111099
Y39B6A.18	Y39B6A.18	53.6312	122.255	2.27956	0.000117559
C09B9.7	C09B9.7	56.626	129.749	2.29133	0.000118274
C31H1.1	C31H1.1	83.7495	176.743	2.11038	0.000119265
Y39G10AR.10	epg-2	208.294	374.883	1.79978	0.000119619
C32E8.8	ptr-2	6567.99	4153.27	0.63235	0.000119665
C42C1.8	C42C1.8	3713.86	2391.55	0.643951	0.000121748
Y22D7AR.12	Y22D7AR.12	58.4289	134.061	2.29442	0.000121752
T25E12.5	gyg-2	7458.96	4712.15	0.631744	0.000123095
F36D3.4	F36D3.4	609.555	1001.49	1.64298	0.000126998
C02E7.6	C02E7.6	3.97664	17.7552	4.46487	0.000127961
K03H6.2	K03H6.2	371.483	198.971	0.535612	0.000130777
F58D5.6	F58D5.6	22.3202	62.984	2.82184	0.000145165
K09A9.4	usp-33	529.217	869.706	1.64338	0.00014571
D2062.7	D2062.7	460.106	786.636	1.70968	0.00014724
B0416.6	gly-13	789.247	1246.14	1.5789	0.000148391
Y106G6G.4	Y106G6G.4	1052.35	1695.14	1.61082	0.000150651
C24G7.1	delm-2	3.45426	15.489	4.48404	0.00015149
C33G8.3	C33G8.3	162.42	309.382	1.90483	0.000154321
F52E1.1	pos-1	13083.4	8231.14	0.629126	0.000164817
Y46E12BL.3	spsb-2	1997.9	1267.55	0.63444	0.000166018
Y49F6B.8	Y49F6B.8	100.771	202.371	2.00823	0.000168399
DY3.3	hlh-16	9.29881	27.9191	3.00244	0.000169247
F52F12.5	F52F12.5	317.172	561.586	1.7706	0.000169436
T13F3.8	T13F3.8	117.582	231.128	1.96568	0.000172363
C04F12.7	C04F12.7	3614.48	5471.05	1.51365	0.00017481
E01G4.6	E01G4.6	49.6362	112.768	2.27188	0.000175285
K11D12.13	K11D12.13	1743.24	1096.02	0.628724	0.000176468
B0280.5	cpg-2	56199.6	32260.4	0.574032	0.000179812
F40H6.1	F40H6.1	246.366	452.87	1.8382	0.000180678
Y70C5C.5	clec-236	44.5973	99.0707	2.22145	0.000180893
C27D6.3	C27D6.3	518.152	876.093	1.6908	0.00018181
F40E12.2	F40E12.2	94.2522	190.987	2.02634	0.000182023
F53A9.8	F53A9.8	411.196	225.967	0.549536	0.000184761
F16B12.7	F16B12.7	7.627	24.2944	3.18532	0.000187117
F32E10.9	F32E10.9	383.73	205.142	0.534599	0.000188481
T22B7.7	T22B7.7	3486.76	5612.07	1.60954	0.000188534
F32A11.3	F32A11.3	795.984	1303.23	1.63725	0.000192612
C35E7.1	vet-2	123.385	54.1996	0.439272	0.000194744
F10F2.5	clec-154	26.3907	70.2987	2.66377	0.000195442
K08F4.5	K08F4.5	270.854	485.607	1.79287	0.00019994
T06E4.12	T06E4.12	1.21236	10.4282	8.60162	0.000200488
MTCE.33	MTCE.33	383.877	612.326	1.59511	0.000205814
F44D12.8	F44D12.8	132.239	251.689	1.90329	0.000207047
C32E12.1	C32E12.1	342.019	589.817	1.72451	0.00021194
B0024.4	B0024.4	184.813	313.433	1.69595	0.00021205
ZK546.15	try-1	999.178	600.827	0.601321	0.00021323
C27D8.2	C27D8.2	571.05	944.02	1.65313	0.000214481
H02I12.5	H02I12.5	3176.24	2055.04	0.647004	0.000216648
C03A7.7	abu-6	0.339571	8.65239	25.4804	0.000219349
T22F3.11	T22F3.11	49.1243	15.0596	0.306561	0.000223485
F08G5.4	col-130	28.9725	76.3244	2.63438	0.000224104
F35C8.7	F35C8.7	989.737	601.508	0.607745	0.000228764
D1037.5	D1037.5	148.667	274.576	1.84692	0.000232864
ZK354.7	ZK354.7	247.28	431.333	1.74431	0.000234914
Y87G2A.12	Y87G2A.12	1.58041	10.9682	6.94008	0.000246317
C04F12.5	C04F12.5	258.568	136.683	0.528614	0.000250545
C03A7.14	abu-8	3.74612	18.1402	4.84239	0.000256413
Y43C5A.7	Y43C5A.7	32.766	80.6629	2.46179	0.000262293
T27A3.5	T27A3.5	282.737	493.556	1.74564	0.000263074
T11F8.3	T11F8.3	25341.1	15436.1	0.609132	0.000270325
F54C8.2	cpar-1	1319.1	824.427	0.624991	0.000272254
B0365.1	acly-2	8755.85	5779.1	0.660027	0.000274374
Y37D8A.5	Y37D8A.5	160.484	303.153	1.88899	0.000274898
W03C9.2	W03C9.2	1954.35	1256.53	0.642944	0.000275782
Y39G8C.2	Y39G8C.2	45.8794	97.5112	2.12538	0.000291884
Y69A2AR.9	Y69A2AR.9	81.9911	169.234	2.06406	0.000297766
C15A11.2	C15A11.2	86.4452	178.263	2.06215	0.000302212
T23F6.3	T23F6.3	92.287	187.667	2.03352	0.000303051
T23G11.1	T23G11.1	921.186	1482.52	1.60936	0.000309601
ZK783.6	ZK783.6	30.3822	74.1038	2.43906	0.000324299
W03F11.4	W03F11.4	808.025	1307.72	1.61841	0.000325343
Y62E10A.14	Y62E10A.14	2271.17	1465.67	0.645336	0.000327451
Y2H9A.3	col-162	49.5428	116.245	2.34636	0.000328499
Y69A2AR.12	Y69A2AR.12	70.3011	32.143	0.457219	0.000331257
T01B11.4	ant-1.4	152	299.249	1.96875	0.000332318
D2096.3	D2096.3	1300.38	792.272	0.609262	0.000338535
C34F11.4	msp-50	1870.82	2928.37	1.56529	0.000338537
R08A2.1	R08A2.1	225.298	406.47	1.80414	0.000340927
ZC376.8	ZC376.8	145.571	283.026	1.94424	0.000349498
R13H4.8	R13H4.8	3.20609	12.6031	3.93097	0.000352607
K08F4.7	gst-4	947.04	1475.85	1.55839	0.00035311
F46F5.11	F46F5.11	6.66281	22.7845	3.41965	0.000353226
F54C9.8	puf-5	25906	16093.4	0.621223	0.000354511
F22B3.4	F22B3.4	24420.7	15195.2	0.622228	0.00036194
Y71F9AL.7	Y71F9AL.7	3.04094	13.8797	4.56427	0.000367417
C34F11.6	msp-49	1461.65	2297.89	1.57211	0.000372421
F40F12.3	F40F12.3	227.483	408.545	1.79594	0.000377081
C08F8.6	C08F8.6	374.589	639.629	1.70755	0.000381861
F55C5.2	F55C5.2	51.599	116.301	2.25393	0.000382343
Y48B6A.5	Y48B6A.5	136.252	260.495	1.91186	0.000385975
C50E10.1	C50E10.1	394.059	662.184	1.68042	0.000392188
R155.2	moa-1	375.187	644.6	1.71808	0.000392733
F28A10.1	F28A10.1	8.05797	25.2544	3.1341	0.000396896
W03G1.7	W03G1.7	88.0451	43.3382	0.492228	0.000410752
R08E5.2	R08E5.2	2010.32	1338.44	0.665786	0.000414098
K07B1.8	K07B1.8	1726.37	2447.5	1.41772	0.000419655
T05G11.1	T05G11.1	346.565	193.361	0.557935	0.000422634
C10G11.8	C10G11.8	2921.57	4423.6	1.51412	0.000430277
C14B1.9	C14B1.9	5109.72	3335.04	0.652685	0.000433023
T20D4.3	T20D4.3	9.72298	28.2237	2.90278	0.000445229
F21C10.9	F21C10.9	852.918	1249.89	1.46543	0.00044654
Y39B6A.30	Y39B6A.30	369.961	627.326	1.69565	0.000448308
Y69A2AL.1	grd-16	1.33225	9.52545	7.14992	0.000450298
Y110A2AR.1	Y110A2AR.1	2286.8	1478.26	0.646434	0.000450795
R155.4	R155.4	5.15457	20.2356	3.92577	0.000455412
K09F6.3	K09F6.3	627.546	1016.31	1.61949	0.000460524
C38C6.5	C38C6.5	17.6703	47.2483	2.67388	0.000465455
C28C12.2	mesp-1	3675.72	2432.65	0.661815	0.000477853
F07B7.1	F07B7.1	1.01871	7.23029	7.09748	0.000478293
W09B7.1	W09B7.1	1.01871	7.23029	7.09748	0.000478293
K07F5.3	msp-56	560.048	931.531	1.6633	0.000479051
R08F11.3	cyp-33C8	109.295	203.853	1.86516	0.000482341
F08B4.2	F08B4.2	1033.03	1565.15	1.51512	0.000485914
C01B12.4	osta-1	29.6336	70.2837	2.37176	0.000486366
DY3.4	DY3.4	1486.24	927.386	0.62398	0.000490626
ZK354.6	ZK354.6	188.213	333.404	1.77142	0.000494554
C34G6.3	C34G6.3	226.174	390.165	1.72506	0.00049609
Y51H1A.1	Y51H1A.1	485.209	767.853	1.58252	0.000506277
R105.1	R105.1	578.863	926.13	1.59991	0.000512189
ZK1010.5	ZK1010.5	590.22	956.221	1.62011	0.000516427
F46B6.8	lipl-2	71.7525	29.8596	0.416147	0.000516686
T05G5.7	rmd-1	9079.61	5951.94	0.655527	0.000519434
C06A8.6	C06A8.6	325.013	549.404	1.69041	0.00052039
B0041.1	B0041.1	9.90175	27.5578	2.78312	0.000525286
B0244.8	egg-1	17520.6	11341.6	0.64733	0.000530848
C09B9.6	msp-55	1954.62	3010.91	1.54041	0.000540006
R09E10.9	R09E10.9	10.413	29.5608	2.83885	0.000545681
F26G5.1	F26G5.1	813.057	510.614	0.628018	0.00054666
C45E5.4	C45E5.4	24.4032	70.0233	2.86943	0.000565076
ZK829.9	ZK829.9	2210.03	1469.78	0.665052	0.000569324
F52F10.4	oac-32	39.2017	85.2244	2.174	0.000575555
C53B7.6	C53B7.6	21.1314	6.08093	0.287768	0.000577747
F14B4.2	F14B4.2	7030.09	4700.28	0.668595	0.000591152
Y51H7C.3	Y51H7C.3	1059.34	672.785	0.635097	0.000595466
ZK822.1	ZK822.1	111.027	200.501	1.80588	0.000609108
T12A2.3	T12A2.3	15.6633	3.58195	0.228684	0.000619152
R05F9.13	msp-31	2182.27	3284.4	1.50504	0.000621617
T23F4.4	nas-27	2.27878	8.24175	3.61673	0.00063172
C44B9.2	C44B9.2	50.6222	104.184	2.05807	0.00063335
E02H9.9	E02H9.9	7.7184	21.2285	2.75038	0.000637599
R09E10.6	R09E10.6	5169.4	7688.93	1.48739	0.000639296
F38E1.3	F38E1.3	102.695	189.244	1.84278	0.000648206
Y57G11C.52	Y57G11C.52	66.8556	130.325	1.94935	0.000649332
F15H10.2	col-13	312.037	530.577	1.70037	0.000653981
F58A6.8	msp-45	1689.82	2590.64	1.53309	0.000656256
ZK262.9	ZK262.9	3.7678	14.2568	3.78384	0.000674519
F30H5.3	F30H5.3	2.92105	14.9455	5.11649	0.000677446
Y43F8A.2	Y43F8A.2	678.15	1096.99	1.61762	0.00067912
T06D4.1	T06D4.1	1256.19	787.059	0.626543	0.000682766
E03H12.7	E03H12.7	258.155	450.176	1.74382	0.000690471
ZK1236.8	ZK1236.8	7.69917	23.8026	3.09158	0.000691341
Y67A6A.1	Y67A6A.1	161.103	294.38	1.82727	0.000691626
C28D4.3	C28D4.3	12418.9	8152.18	0.656434	0.00069217
R06C7.4	R06C7.4	19717.8	12807.1	0.649522	0.000696705
K07A12.2	egg-6	8986.2	6102.82	0.679132	0.000721217
ZC513.6	oma-2	11348.6	7430.74	0.65477	0.000724824
F53G12.6	spe-8	122.564	222.774	1.81762	0.000733911
ZC581.6	try-7	145.296	254.299	1.75021	0.000734941
F36H12.14	F36H12.14	36.205	81.3769	2.24767	0.000740019
T22B3.3	T22B3.3	451.908	743.544	1.64535	0.000741296
K07C5.11	K07C5.11	16.1813	38.3917	2.37259	0.000748592
F11G11.4	F11G11.4	176.265	314.391	1.78362	0.000757732
C07G2.1	C07G2.1	36667	22323.4	0.608814	0.00077439
T28F4.3	T28F4.3	134.745	243.766	1.8091	0.000786555
T03F6.8	T03F6.8	21.1178	48.8293	2.31224	0.000811691
C04G2.4	msp-36	3114.08	4682.23	1.50357	0.00081774
ZK546.3	ZK546.3	73.8914	148.43	2.00877	0.000819874
R02D5.7	R02D5.7	127.419	239.741	1.88152	0.0008204
K01C8.3	K01C8.3	6225.48	4175.15	0.670656	0.000822425
F58F6.1	col-104	28.47	65.4406	2.29858	0.000822487
Y76B12C.9	Y76B12C.9	8.33463	1.8776	0.225278	0.000825756
Y53F4B.17	Y53F4B.17	9.16808	1.4514	0.15831	0.000830459
F26F4.2	F26F4.2	470.649	744.164	1.58114	0.000843472
K07G5.5	K07G5.5	225.164	119.145	0.529148	0.000849448
ZK795.2	ZK795.2	310.689	511.12	1.64512	0.00086098
F36H12.17	F36H12.17	21.1943	6.73105	0.317588	0.00086506
C49A1.3	best-11	13.3517	34.4028	2.57667	0.000865952
C18E3.2	C18E3.2	2001	1338.89	0.669109	0.000870141
F28D1.8	oig-7	9.47481	25.4257	2.68351	0.000871978
F14D7.2	F14D7.2	1651.45	1090.53	0.660343	0.000874254
T01G9.5	T01G9.5	3513.26	2283.65	0.650009	0.000874292
C17E7.4	C17E7.4	634.012	390.186	0.615424	0.000879548
F14H8.6	F14H8.6	31.2878	67.9795	2.17272	0.000881916
F59A1.15	F59A1.15	84.3657	161.509	1.9144	0.000886589
T02H6.9	T02H6.9	5.13692	16.4227	3.19699	0.00090563
C24D10.2	C24D10.2	339.436	573.956	1.69091	0.000910473
F08D12.2	F08D12.2	127.998	66.5509	0.519938	0.000911061
Y38E10A.5	clec-4	94.9985	166.593	1.75364	0.000920484
F59A6.2	F59A6.2	75.0737	147.114	1.95959	0.000936744
Y92H12A.1	src-1	2097.68	1447.86	0.690221	0.000937124
C54G4.2	C54G4.2	125.349	232.303	1.85325	0.000942552
Y69E1A.8	Y69E1A.8	64.486	123.748	1.91899	0.000950264
Y37D8A.13	unc-71	2482.55	1724.86	0.694794	0.000959137
T02E9.2	T02E9.2	3.10385	12.1651	3.91937	0.000993161
Y49F6B.10	col-71	80.4072	157.885	1.96357	0.000999503
T11F9.5	nas-21	39.5156	80.6258	2.04035	0.00100012
F54F12.1	F54F12.1	135.462	251.769	1.8586	0.00100103
K04G2.8	K04G2.8	3141.54	2146.85	0.683374	0.00101633
T25G3.2	chs-1	12012.2	8114.81	0.675549	0.00104505
C09B9.2	C09B9.2	429.981	708.057	1.64672	0.00104746
Y80D3A.3	ceh-51	1.21236	5.64099	4.65292	0.00105244
K01B6.1	fozi-1	307.412	181.617	0.590792	0.00106088
Y71F9AL.6	Y71F9AL.6	12.3113	29.8235	2.42245	0.0010934
F41H10.2	F41H10.2	615.199	932.605	1.51594	0.00112498
C24D10.1	C24D10.1	199.161	341.771	1.71605	0.00112616
Y46C8AL.1	clec-73	792.634	1235.69	1.55896	0.00114532
F52D2.4	F52D2.4	1725.79	1170.88	0.678461	0.00114634
T08B1.6	acs-3	184.124	311.017	1.68917	0.00115322
ZK930.7	ZK930.7	62.4096	121.935	1.95379	0.00115841
C33F10.1	C33F10.1	1822.03	2688.46	1.47553	0.00116042
Y43C5A.4	Y43C5A.4	117.569	216.721	1.84334	0.00116279
C38C3.3	C38C3.3	304.646	510.649	1.6762	0.00116455
F44C4.3	cpr-4	10335.2	6790.36	0.657015	0.00116867
B0207.7	B0207.7	52.2729	105.737	2.02279	0.00117542
D1086.17	D1086.17	733.175	1121.73	1.52996	0.00118155
W09C3.8	W09C3.8	65.2481	123.231	1.88865	0.00119697
C53B4.2	C53B4.2	35.4252	73.9069	2.08628	0.00120277
ZK154.1	ZK154.1	14.2328	33.6593	2.3649	0.00120298
R10E4.11	R10E4.11	1083.21	707.858	0.653479	0.00122199
T04D3.5	T04D3.5	559.594	345.776	0.617905	0.00124424
MTCE.16	MTCE.16	304.984	483.46	1.5852	0.00124617
R02F11.1	R02F11.1	1.55193	11.1173	7.16353	0.00125594
T18H9.1	grd-6	4.30782	18.0875	4.19876	0.00127427
C50D2.6	C50D2.6	309.188	185.9	0.601253	0.00127461
T06E4.4	col-147	4999.23	7481.36	1.4965	0.001278
T03D3.5	T03D3.5	279.094	448.517	1.60705	0.00127848
C55C3.3	C55C3.3	181.278	312.943	1.72632	0.00128977
C04F12.1	C04F12.1	1716.2	1166.93	0.679949	0.00129128
C36H8.1	C36H8.1	405.05	657.456	1.62315	0.00129476
F14F7.4	F14F7.4	112.88	201.353	1.78378	0.00132527
Y49E10.10	Y49E10.10	297.566	497.593	1.67221	0.00135148
C34F11.5	C34F11.5	668.23	1027.3	1.53734	0.00136857
B0252.5	B0252.5	284.552	475.618	1.67146	0.00136929
F58A6.5	F58A6.5	167.837	288.088	1.71648	0.00138949
E02H9.1	E02H9.1	4.41006	14.8998	3.37859	0.00138969
C56C10.6	C56C10.6	97.7123	184.263	1.88577	0.00139506
ZK1248.20	ZK1248.20	23.8123	52.5308	2.20603	0.00141178
C06A1.3	C06A1.3	424.09	691.515	1.63059	0.00142929
T11F8.4	T11F8.4	81.2947	154.593	1.90164	0.00144467
C14C10.1	C14C10.1	1092.92	1597.45	1.46163	0.00144849
ZK1127.1	ZK1127.1	1335.91	876.561	0.65615	0.00144951
T05E11.7	T05E11.7	7.3596	23.9229	3.25057	0.00145057
W09C3.2	W09C3.2	114.539	205.117	1.7908	0.00145263
ZK1053.2	ZK1053.2	349.757	567.67	1.62304	0.00145792
F55F8.7	F55F8.7	177.836	311.503	1.75163	0.00147762
T25E4.1	T25E4.1	0.339571	6.61881	19.4917	0.0014868
Y102A5C.14	fbxa-111	0.92731	7.08931	7.64503	0.00150824
F39F10.3	F39F10.3	162.889	86.2283	0.529369	0.00152378
R07B1.6	R07B1.6	0	2.98449	---	0.00153048
B0207.9	B0207.9	60.2848	113.413	1.88129	0.00154296
T20F7.7	acs-9	42.0691	85.2436	2.02627	0.00154462
F26A1.4	F26A1.4	16.8236	40.3023	2.39559	0.00155232
C17E4.3	marc-3	3895.44	2654.65	0.681477	0.00156509
R11G11.6	R11G11.6	54.6085	110.358	2.0209	0.00156639
ZK1225.4	ZK1225.4	227.048	371.9	1.63798	0.00157343
F33D11.2	F33D11.2	73.6693	138.032	1.87367	0.00157903
W09G12.1	dsl-2	24.2328	8.30815	0.342848	0.00158922
ZK666.6	clec-60	23.0276	7.89569	0.34288	0.00159026
Y47D3A.30	elo-8	136.324	245.32	1.79954	0.00159564
F18A12.3	nep-7	10.3392	26.7667	2.58885	0.00159601
C31A11.5	oac-6	47.1904	78.3764	1.66086	0.00160514
W03G9.5	W03G9.5	71.9515	139.8	1.94298	0.00161256
Y69A2AR.25	Y69A2AR.25	47.4173	21.6178	0.455906	0.00161448
M02F4.7	clec-265	236.614	373.975	1.58052	0.0016169
T16A9.5	T16A9.5	961.026	1489.13	1.54952	0.0016228
C26E6.2	flh-2	406.389	248.846	0.612334	0.00164101
C10H11.10	kca-1	2642.52	1827.74	0.691666	0.00166698
C05C12.1	C05C12.1	172.411	298.029	1.72859	0.0016738
F35H8.1	F35H8.1	32.77	69.7672	2.129	0.00167571
MTCE.31	MTCE.31	33495.8	21770.8	0.649955	0.00167619
Y48G9A.11	Y48G9A.11	383.908	224.967	0.585994	0.00169587
C29F3.7	C29F3.7	787.662	1137.18	1.44375	0.00173481
F46C8.2	col-174	2.72741	12.5674	4.60783	0.00174505
K12D12.4	K12D12.4	33.14	70.4165	2.12482	0.00175715
R11G11.7	pqn-60	54.3603	108.849	2.00237	0.00179121
T22A3.3	T22A3.3	2035.97	1397.46	0.686388	0.00180496
ZC190.7	ZC190.7	28.0448	64.9598	2.31628	0.00181813
C33F10.12	C33F10.12	472.323	760.703	1.61056	0.0018207
F47D12.7	F47D12.7	452.616	708.117	1.5645	0.00183413
C12D8.17	fipr-6	26.7634	66.0867	2.4693	0.00184001
C36B1.10	gska-3	384.973	622.142	1.61607	0.00184448
F44F4.2	egg-3	5952.82	4104.59	0.68952	0.00184821
F07E5.6	fbxb-36	9.94108	27.1741	2.73351	0.00184902
C50E10.6	sre-54	2.79277	0	0	0.00185141
C34D4.2	C34D4.2	125.556	222.539	1.77242	0.00186017
Y105E8A.34	Y105E8A.34	2.49008	9.34709	3.75374	0.00186717
F08H9.2	F08H9.2	1105.25	1691.52	1.53044	0.00186794
T22D1.5	T22D1.5	4621.43	3187.64	0.689751	0.00187156
F08D12.12	F08D12.12	10.8833	25.9273	2.38231	0.00188211
C43F9.6	nkb-2	374.298	603.47	1.61227	0.0018826
F41E6.11	F41E6.11	1.26688	9.27377	7.32016	0.00189467
T26C12.2	T26C12.2	9.17053	24.7143	2.69497	0.00190524
T27E7.1	T27E7.1	1288.82	1929.45	1.49707	0.00190671
R12E2.14	R12E2.14	1.46052	8.74935	5.99055	0.00190971
ZK858.2	ZK858.2	733.406	1104.87	1.50649	0.0019214
D2062.6	D2062.6	198.952	333.167	1.67461	0.00194177
Y6E2A.8	irld-57	18.2404	42.8855	2.35113	0.00195411
H12D21.15	nspa-7	1.46052	7.68677	5.26302	0.00196295
Y43F4B.6	klp-19	8445.74	5887.07	0.697046	0.00197102
B0379.2	B0379.2	253.478	414.467	1.63512	0.00199958
C09H10.9	C09H10.9	73.1076	131.476	1.79839	0.00201003
K08B12.1	K08B12.1	2.33331	8.72571	3.73963	0.00201881
F32D1.7	F32D1.7	2769.45	1840.22	0.664471	0.0020218
C36C5.5	C36C5.5	153.053	267.599	1.74841	0.00203884
T10E9.4	T10E9.4	2410.04	3613.32	1.49928	0.00204295
ZK858.8	ZK858.8	300.553	458.23	1.52462	0.00205124
F56D6.13	F56D6.13	174.8	288.216	1.64883	0.00206141
C35D10.2	gipc-2	4126.33	5897.97	1.42935	0.00206669
Y69A2AR.8	Y69A2AR.8	35.7195	76.428	2.13967	0.00207282
F54D10.1	skr-15	148.699	80.8629	0.543804	0.00209274
F11G11.9	mpst-4	130.535	234.197	1.79413	0.00209914
F58D2.2	F58D2.2	562.085	874.917	1.55656	0.00210603
Y45F10C.3	fbxa-215	3476	2419.5	0.696058	0.00211252
F56D5.2	F56D5.2	14.4726	34.5725	2.38882	0.00211396
C35E7.10	C35E7.10	412.804	638.685	1.54719	0.00214355
C03E10.5	clec-223	997.013	670.092	0.672099	0.00214897
F33D11.4	ceh-12	3.55651	0	0	0.00215602
F49C12.7	F49C12.7	837.598	518.686	0.619254	0.00216442
K03H1.12	K03H1.12	75.3166	137.731	1.82869	0.00216525
Y18H1A.11	Y18H1A.11	110.442	192.822	1.74591	0.00216628
Y49E10.14	Y49E10.14	1752.62	1202.42	0.686072	0.00217631
C29F7.4	fkh-3	117.557	56.7037	0.482352	0.0021792
Y38C1AA.7	Y38C1AA.7	2436.12	3597.46	1.47672	0.0021818
F13A7.1	F13A7.1	808.03	1228.19	1.51999	0.00218366
T23G11.2	gna-2	4358.11	3009.79	0.690618	0.00218539
F29G9.2	F29G9.2	2603.74	1799.27	0.69103	0.00218755
Y56A3A.14	sdz-33	10.289	24.2771	2.35952	0.0021947
K06A4.6	K06A4.6	12.1585	29.3672	2.41535	0.00221837
W05F2.3	W05F2.3	10151.6	6831.61	0.672957	0.00222276
ZK938.1	ZK938.1	1929.99	2797.57	1.44953	0.0022241
F11G11.12	col-73	149.173	269.81	1.80871	0.00222645
Y43F8C.9	Y43F8C.9	229.045	395.746	1.7278	0.00222751
F08F3.6	F08F3.6	873.798	583.898	0.66823	0.00226046
F54D5.5	F54D5.5	853.358	574.974	0.673779	0.00226588
Y38C1BA.3	Y38C1BA.3	12.988	33.3272	2.56601	0.00227561
F54G2.2	F54G2.2	22.5634	46.3278	2.05323	0.00228007
C24A1.2	C24A1.2	100.775	49.8721	0.494884	0.00228495
K07H8.5	K07H8.5	62.4473	121.042	1.93831	0.0023054
F10F2.3	lips-3	10.3913	26.9852	2.59691	0.00231404
M70.3	M70.3	623.155	956.943	1.53564	0.00231898
Y47G6A.2	Y47G6A.2	2765.62	1943.66	0.702796	0.00233411
C01G12.13	C01G12.13	48.2973	89.9947	1.86335	0.00234801
ZK795.4	snb-7	10.3584	25.4509	2.45702	0.00235086
F58H1.6	F58H1.6	187.861	321.789	1.71291	0.002371
C29F7.5	fkh-4	209.936	119.995	0.571577	0.00238268
C31C9.2	C31C9.2	1332.24	890.739	0.668604	0.00238895
Y11D7A.11	col-120	39.3997	84.6538	2.14859	0.00238995
F55A8.1	F55A8.1	682.945	450.538	0.659699	0.00240341
B0457.4	B0457.4	0.679141	4.80434	7.07414	0.00240377
K01D12.9	K01D12.9	0.339571	5.66309	16.6772	0.00240924
Y45F10B.2	Y45F10B.2	15.0083	35.34	2.3547	0.00242327
H12D21.14	nspa-6	0.679141	5.80407	8.54619	0.00242431
Y75B8A.17	gmn-1	1003.29	698.606	0.696314	0.00242835
C50A2.3	C50A2.3	109.899	189.492	1.72423	0.00243187
K05F1.9	K05F1.9	396.715	617.077	1.55547	0.00244697
Y57G11A.2	Y57G11A.2	2209.58	3209.68	1.45262	0.00244928
F18A1.7	F18A1.7	7556.68	5151.76	0.681749	0.00244932
C45B11.5	C45B11.5	9.2158	21.7161	2.35639	0.0024672
Y69E1A.2	Y69E1A.2	3412.12	4841.47	1.4189	0.00247232
ZK666.8	ZK666.8	30.336	62.4509	2.05864	0.00249023
T25D3.3	T25D3.3	347.38	213.75	0.615321	0.00251614
T05A7.6	T05A7.6	714.255	1073.86	1.50347	0.00252349
C01F6.2	C01F6.2	168.884	286.822	1.69833	0.00253351
C53D6.10	C53D6.10	232.007	390.219	1.68193	0.00261157
T08H10.3	T08H10.3	73.6156	137.326	1.86544	0.00263925
T22H9.3	wago-10	70.4607	131.573	1.86732	0.00264801
ZK930.4	ZK930.4	124.965	212.021	1.69665	0.00265957
C27B7.6	C27B7.6	129.647	223.007	1.7201	0.0026636
Y87G2A.20	Y87G2A.20	91.0108	160.432	1.76278	0.00266973
F19B10.9	sea-1	305.309	185.893	0.608866	0.00267794
C17H1.4	C17H1.4	11.3077	3.32391	0.29395	0.00268208
T08G3.7	T08G3.7	62.728	118.766	1.89335	0.00268657
F32B4.2	F32B4.2	103.084	183.643	1.78149	0.00269922
T05C12.6	T05C12.6	2730.97	1896.68	0.694507	0.00270197
F57B1.3	col-159	7944.04	10937	1.37676	0.00271595
T04A8.13	T04A8.13	96.3466	173.914	1.80508	0.00276335
C03C10.3	rnr-2	9936.8	6778.45	0.682156	0.00280821
M195.4	M195.4	0	2.97939	---	0.00281167
W03G1.6	W03G1.6	2274.34	1591.99	0.699981	0.00281357
D1081.5	D1081.5	86.549	159.43	1.84207	0.00281415
R07E5.6	R07E5.6	224.481	376.81	1.67858	0.00281815
C44B12.3	C44B12.3	2.04826	8.371	4.08688	0.00282009
F25B5.4	F25B5.4	23619.6	16170	0.6846	0.00282012
K02E7.6	K02E7.6	98.831	153.805	1.55624	0.00282824
F56A11.6	F56A11.6	349.309	543.04	1.55461	0.00283255
C17H12.5	C17H12.5	280.436	454.239	1.61976	0.00285091
W03B1.9	W03B1.9	17.5312	41.4733	2.36568	0.00285265
C33C12.4	C33C12.4	59.0795	116.264	1.96792	0.00287619
K02F6.7	K02F6.7	1070.56	718.441	0.671086	0.00289001
F45D3.4	F45D3.4	1640.39	1152.02	0.702286	0.00289815
C55C3.6	C55C3.6	55.73	108.193	1.94138	0.00291038
Y49A3A.1	cept-2	2351.06	1626.97	0.692014	0.00297432
Y56A3A.16	Y56A3A.16	1471.8	1033.57	0.702246	0.00301962
F07A5.2	F07A5.2	1357.83	1995.74	1.4698	0.00303114
R13G10.4	R13G10.4	37.0292	71.7336	1.93722	0.00306177
W02D9.1	W02D9.1	2045.6	1410.79	0.689673	0.00306425
K02D10.2	K02D10.2	9.28797	22.6972	2.44372	0.00308103
F33D4.6	F33D4.6	8.92672	26.0206	2.91491	0.0030885
Y39A1A.12	orc-1	3290.19	2343.67	0.712322	0.00315023
K02D10.3	K02D10.3	15.426	33.3395	2.16126	0.00315886
Y41G9A.5	Y41G9A.5	23.0951	50.5077	2.18695	0.00316477
F48C1.7	spe-11	674.094	1027.26	1.52391	0.0031657
D2024.1	D2024.1	23.8761	53.0649	2.22251	0.00319242
M02B7.4	M02B7.4	404.985	257.8	0.636566	0.00321434
F27C1.1	F27C1.1	2965.91	4146.55	1.39807	0.00324557
F11G11.8	nspd-5	1431.35	2031.2	1.41908	0.00325568
C07G3.10	C07G3.10	4.78651	15.6827	3.27643	0.00326327
F37C4.3	oac-23	18.7436	43.4794	2.3197	0.00326819
R09B5.12	chil-14	51.3893	100.918	1.96379	0.00326868
F47G4.3	gpdh-1	299.002	455.503	1.52341	0.00327372
Y38E10A.17	Y38E10A.17	1941.88	2824.75	1.45464	0.00327665
R10E4.3	R10E4.3	31.7488	64.7547	2.03959	0.00327804
C05B5.2	C05B5.2	758.664	1115.31	1.4701	0.00330142
B0393.3	B0393.3	3224.07	2299.16	0.713123	0.00330583
F26B1.1	F26B1.1	2556.72	3598.32	1.40739	0.00330968
ZC581.7	ZC581.7	169.347	276.992	1.63564	0.00331773
Y69A2AR.27	Y69A2AR.27	9.27278	24.8145	2.67606	0.00332043
D1025.8	nspc-17	205.701	133.45	0.648759	0.00335644
T05A10.3	ttr-14	1901.52	2735.08	1.43837	0.00335858
B0222.7	col-145	44.5106	91.0867	2.0464	0.0033983
F10D11.3	F10D11.3	57.9558	108.775	1.87686	0.00343606
K03H1.7	K03H1.7	1140.23	767.748	0.673327	0.00345781
ZC404.8	ZC404.8	11722.6	8176.42	0.697491	0.00345831
F55H12.1	snf-2	148.928	251.067	1.68583	0.00347009
T10B5.2	T10B5.2	47.9855	95.614	1.99256	0.00348438
C34H4.4	C34H4.4	28.1617	63.3795	2.25056	0.00349542
W03D8.7	W03D8.7	36.1527	68.5278	1.89551	0.00350059
C30G7.3	C30G7.3	450.971	699.584	1.55128	0.00351899
K10C2.3	asp-14	1165.2	1617.08	1.38781	0.0035341
F21H7.5	F21H7.5	2090.06	3003.93	1.43724	0.00354301
ZK354.2	ZK354.2	448.688	691.266	1.54064	0.00356326
T04B2.7	T04B2.7	150.806	249.107	1.65184	0.00357359
F09G8.6	col-91	16.4254	42.2363	2.5714	0.00357772
M60.2	M60.2	2338.63	1616.14	0.691062	0.00358268
Y48G8AL.12	Y48G8AL.12	6.9454	19.9888	2.87798	0.00361171
T10B10.1	col-41	2.636	10.6611	4.04441	0.00361296
R10H10.2	spe-26	388.545	600.084	1.54444	0.00361701
F26G1.7	msp-3	846.524	1259.09	1.48737	0.00365165
Y25C1A.1	clec-123	544.866	834.822	1.53216	0.00365842
B0491.2	B0491.2	17.6831	43.0004	2.43173	0.00366118
F44E7.6	fbxa-183	6.46078	20.1201	3.11419	0.00366926
ZK354.1	msp-65	1211.27	1744.07	1.43987	0.00367341
F23B12.1	F23B12.1	58.6266	111.316	1.89873	0.00367408
C33H5.16	C33H5.16	64.678	123.352	1.90717	0.00369331
C06H2.7	C06H2.7	365.227	221.812	0.607326	0.00369367
F53G2.2	F53G2.2	15.3346	4.86209	0.317068	0.00371131
F02E9.3	F02E9.3	401.765	612.939	1.52562	0.00371831
C05E11.4	amt-1	250.517	415.118	1.65704	0.00372672
C23G10.6	C23G10.6	119.29	202.579	1.6982	0.00374048
R13H9.2	msp-57	2836.36	4110.3	1.44914	0.00374061
F56D5.3	F56D5.3	72.5588	136.575	1.88226	0.00374855
Y47D9A.4	Y47D9A.4	2.15051	9.02976	4.1989	0.00375137
Y50E8A.10	Y50E8A.10	45.9986	93.7725	2.0386	0.00375511
R10E11.7	srxa-10	0.339571	3.99441	11.7631	0.00376408
ZK849.1	ZK849.1	28.3314	61.4302	2.16827	0.00378408
Y53C10A.9	abt-5	209.855	346.004	1.64877	0.00378715
F46A8.6	F46A8.6	22.357	50.199	2.24533	0.00380731
F36D1.6	F36D1.6	11.3855	23.3733	2.05289	0.00381947
Y47D9A.3	Y47D9A.3	19.0571	44.5934	2.33999	0.00383446
T28H11.7	T28H11.7	585.291	857.387	1.46489	0.00384125
F25H8.6	bed-3	37.7279	17.7214	0.469715	0.00386335
C23H3.4	C23H3.4	5796.56	4029.38	0.695133	0.00386715
T05F1.2	T05F1.2	6203.69	4464.99	0.719732	0.00386858
Y4C6A.1	Y4C6A.1	33.1917	65.2272	1.96517	0.00389797
F09E10.1	F09E10.1	187.865	107.936	0.574541	0.00393408
F42G4.2	F42G4.2	178.164	296.634	1.66495	0.00393755
Y47H10A.2	Y47H10A.2	49.9186	26.2059	0.524972	0.00395786
F35E2.5	F35E2.5	20.7389	42.4695	2.04782	0.00395957
ZK1055.1	hcp-1	9538.21	6802.42	0.713176	0.00397437
Y37D8A.11	Y37D8A.11	1671.03	1149.6	0.687961	0.00398262
F37C4.8	F37C4.8	15.8333	37.6725	2.37932	0.00398924
K07F5.1	msp-81	1923.18	2778	1.44448	0.00399162
ZK1251.6	msp-76	3145.43	4491.32	1.42789	0.00399675
F36H12.16	F36H12.16	20.1536	7.45421	0.36987	0.00400376
Y47D3A.13	Y47D3A.13	362.466	564.792	1.55819	0.00401087
F59A3.8	F59A3.8	142.41	243.354	1.70883	0.004012
Y106G6D.3	Y106G6D.3	838.075	1253.73	1.49597	0.00405952
T22C1.9	T22C1.9	216.199	352.759	1.63164	0.00407952
ZK39.10	ZK39.10	42.9776	77.0227	1.79216	0.00410876
C54G7.3	C54G7.3	27.9008	58.5199	2.09743	0.00411264
C15H7.4	C15H7.4	33.6713	67.111	1.99312	0.00412763
K09G1.2	K09G1.2	85.7652	151.076	1.76151	0.00412963
F14D7.5	F14D7.5	1.08408	6.85166	6.32027	0.00413649
Y59H11AM.4	Y59H11AM.4	61.0838	110.291	1.80556	0.004143
F36D3.5	F36D3.5	208.858	338.103	1.61882	0.00414334
F01D4.3	F01D4.3	53.0763	101.373	1.90995	0.00414737
D2062.5	D2062.5	13.3693	32.0837	2.3998	0.00415263
F46B6.10	F46B6.10	2.49008	9.34046	3.75107	0.0041533
Y46G5A.17	cpt-1	3775.3	2685.35	0.711294	0.00418567
C08F11.10	C08F11.10	331.078	502.098	1.51656	0.00420084
F11G11.14	F11G11.14	29.2343	56.3138	1.92629	0.00421615
F02E11.1	wht-4	129.589	220.053	1.69809	0.00421989
T21E12.5	T21E12.5	4.09898	15.8626	3.86989	0.00423228
T11F8.1	T11F8.1	337.653	209.874	0.621566	0.00426102
C08F8.4	mboa-4	117.08	200.591	1.71328	0.00430654
F46C5.1	F46C5.1	25.5282	9.76974	0.382705	0.00432231
C46E10.1	C46E10.1	274.396	434.895	1.58491	0.00433596
F35E2.9	F35E2.9	256.658	418.896	1.63212	0.00433598
C03C11.1	C03C11.1	285.896	446.231	1.56082	0.00434248
Y44A6C.2	Y44A6C.2	6.9807	18.655	2.67237	0.00437062
C14B1.2	C14B1.2	1979.76	1395.51	0.704889	0.00438741
F16B4.8	cdc-25.2	648.899	438.881	0.676348	0.00439794
Y47G6A.3	Y47G6A.3	131.685	223.495	1.6972	0.00439883
Y69A2AR.19	Y69A2AR.19	1206	1759.58	1.45902	0.00440891
M04G7.2	M04G7.2	33.7627	70.131	2.07718	0.00441451
F53F4.18	F53F4.18	100.208	171.895	1.71537	0.00441981
C03C10.2	C03C10.2	71.0133	132.22	1.8619	0.00443558
W01B6.5	W01B6.5	77.9218	146.014	1.87386	0.0044532
T16G12.7	T16G12.7	82.3258	141.476	1.71848	0.00447421
T08G5.10	mtl-2	2658.74	1780.53	0.669688	0.00448236
R09A1.1	ergo-1	6782.54	4840.35	0.713648	0.00448311
R11E3.1	R11E3.1	301.898	470.845	1.55962	0.00450673
T22C1.8	T22C1.8	462.252	686.148	1.48436	0.00450943
F36A2.10	F36A2.10	809.376	1187.32	1.46696	0.0045134
K09H9.2	K09H9.2	988.853	689.001	0.696767	0.004517
Y66A7A.8	tbx-33	123.966	70.5682	0.569256	0.00452685
C38D9.5	C38D9.5	22.9271	49.5524	2.1613	0.00454669
C45G7.4	C45G7.4	30.1319	13.3891	0.444349	0.00465477
Y111B2A.24	Y111B2A.24	427.212	283.015	0.66247	0.00468743
K08E7.3	let-99	2571.7	1818.91	0.70728	0.00469855
F59A6.5	F59A6.5	4665.1	3352.81	0.718701	0.00472378
F28C6.5	F28C6.5	56.411	101.288	1.79554	0.00473106
F42A6.1	F42A6.1	0	2.43614	---	0.00473613
F58B3.1	lys-4	6973.65	4990.67	0.715647	0.00476937
F55G1.8	F55G1.8	8895.42	6346.32	0.713437	0.00477235
F25D1.1	F25D1.1	10217.1	7274.85	0.712026	0.00477921
F46F5.9	F46F5.9	34.3179	71.7557	2.09091	0.00480217
Y32F6A.2	snf-10	146.57	233.13	1.59057	0.00482919
C10H11.6	C10H11.6	809.707	1177.36	1.45406	0.00486029
ZC412.5	ZC412.5	45.3025	85.7038	1.89181	0.00487291
C30F12.4	C30F12.4	1464.62	1027.1	0.701269	0.00487383
F38A5.14	nspb-1	9.08349	26.7068	2.94015	0.0048905
F36A2.11	F36A2.11	97.1348	168.385	1.73351	0.00490414
C28D4.10	C28D4.10	7.26575	19.0847	2.62667	0.00491484
Y53C12A.8	Y53C12A.8	25.1538	53.1104	2.11142	0.00492911
C18E9.8	C18E9.8	126.801	223.707	1.76424	0.00496763
Y47D7A.5	grl-5	3.26062	10.7919	3.30976	0.00498854
F21D9.2	F21D9.2	177.96	290.748	1.63378	0.00503766
C30A5.2	rfs-1	1343.29	1774.75	1.3212	0.00507308
Y113G7C.1	Y113G7C.1	1132.09	1650.42	1.45786	0.00508424
T04A8.8	T04A8.8	3719.91	2674.58	0.718991	0.00508526
AH10.1	acs-10	481.751	718.575	1.49159	0.00509316
Y75B12B.1	Y75B12B.1	5058.76	3575.11	0.706717	0.00510952
ZC513.10	fbxa-223	12.2484	29.5183	2.40998	0.00511181
F12F6.5	F12F6.5	6164.97	4514.78	0.732328	0.00512153
ZK354.8	ZK354.8	273.207	420.221	1.53811	0.00512883
B0310.6	B0310.6	4.94328	16.1443	3.2659	0.0051289
C33C12.3	C33C12.3	484.512	316.746	0.653742	0.005146
F15H10.1	F15H10.1	437.932	695.135	1.58731	0.00516535
D1054.9	D1054.9	4.53834	14.3346	3.15855	0.00517376
Y54E2A.7	Y54E2A.7	162.325	268.613	1.65478	0.00521753
Y54G2A.36	Y54G2A.36	278.523	169.249	0.607664	0.00522908
T16H12.6	kel-10	471.395	704.659	1.49484	0.00522968
F56H11.6	F56H11.6	4.62974	13.5097	2.91802	0.00524134
T05C12.1	T05C12.1	282.33	436.388	1.54567	0.00524809
T02G5.1	T02G5.1	34.2528	14.983	0.437423	0.00526097
F38E1.7	mom-2	2362.7	1631.32	0.690449	0.00527142
T08B1.2	T08B1.2	847.803	1428	1.68436	0.00529441
K01A6.5	K01A6.5	5.15457	15.927	3.08988	0.00529474
F49E11.10	scl-2	522.687	336.348	0.643498	0.00529504
ZK484.5	ZK484.5	3202.22	4510.65	1.4086	0.00530542
C38C3.7	C38C3.7	22.6068	47.4824	2.10036	0.00531027
Y38H6C.15	Y38H6C.15	61.4153	114.477	1.86399	0.00534868
M110.7	M110.7	125.282	215.124	1.71712	0.00536995
C29F5.3	C29F5.3	19.5358	43.2201	2.21236	0.00537678
F40G12.11	F40G12.11	638.023	425.397	0.666742	0.00538372
F13A7.7	F13A7.7	34.5063	67.9071	1.96796	0.00539247
M162.2	clec-258	0	3.2748	---	0.00540428
W02B12.12	W02B12.12	1125.43	1609.7	1.43029	0.00540896
C50F4.2	pfk-2	250.388	387.372	1.54709	0.00542094
C37C3.9	C37C3.9	2871.34	2067.15	0.719925	0.00543768
T06C10.3	T06C10.3	155.359	255.967	1.64758	0.00543989
F30A10.12	F30A10.12	158.815	261.322	1.64545	0.00547716
K04A8.4	twk-10	22.6942	45.8219	2.01911	0.00550985
H20J04.1	H20J04.1	80.9834	134.249	1.65774	0.00553099
R08E5.3	R08E5.3	2925.05	2057.74	0.70349	0.00553561
F26H9.8	uggt-2	77.3097	141.005	1.8239	0.00557481
C54D2.1	C54D2.1	2.49008	9.25878	3.71827	0.00559562
Y50E8A.12	Y50E8A.12	34.9918	63.5204	1.81529	0.00560103
C12D8.6	C12D8.6	29.4796	64.2786	2.18044	0.00565747
K11C4.1	K11C4.1	183.288	297.669	1.62406	0.00566087
T05F1.8	T05F1.8	274.892	432.456	1.57319	0.00566406
F11E6.7	F11E6.7	3962.35	2869.97	0.724311	0.00566518
T01C3.9	T01C3.9	1674.27	1197.65	0.715327	0.00566754
R148.7	R148.7	358.911	544.236	1.51635	0.00567252
C09B9.4	C09B9.4	235.397	377.691	1.60448	0.00572156
C27C7.1	C27C7.1	1356.08	1787.59	1.31821	0.00573994
C08B11.1	zyg-11	5599.89	4047.98	0.722868	0.0057454
F49H6.8	F49H6.8	0.872785	4.6056	5.27691	0.00576249
R12C12.5	R12C12.5	627.582	425.065	0.677305	0.00578226
ZK813.3	ZK813.3	5143.08	3780.95	0.735152	0.00579706
Y66D12A.3	Y66D12A.3	86.808	154.765	1.78284	0.00581349
R03C1.1	R03C1.1	0.679141	6.3183	9.30337	0.00582306
F47G6.3	F47G6.3	41.7039	74.413	1.78432	0.00584979
Y82E9BL.11	fbxa-15	13.5152	4.78551	0.354082	0.00585586
Y110A7A.4	Y110A7A.4	1031.22	721.761	0.699907	0.00588575
W09C5.2	unc-59	3356.45	2414.7	0.719419	0.00588705
W01B6.6	W01B6.6	104.163	178.898	1.71748	0.0059201
F10F2.8	clec-153	207.422	329.252	1.58736	0.00595673
T21C9.13	T21C9.13	1897.26	1348.13	0.710569	0.00597345
Y59E9AL.3	Y59E9AL.3	540.221	807.918	1.49553	0.0060065
Y62E10A.3	Y62E10A.3	7.03926	18.0206	2.56002	0.00602112
K08C9.4	col-65	9.17244	25.4142	2.77071	0.00603627
Y105E8A.27	Y105E8A.27	277.795	433.975	1.56221	0.00604056
C17H12.8	C17H12.8	932.186	1295.37	1.38961	0.006159
H05L14.1	H05L14.1	522.114	776.203	1.48665	0.00616824
D2089.2	marc-2	90.0624	152.397	1.69212	0.00623173
Y60A3A.2	clec-260	9.33814	24.8939	2.66583	0.00628749
F37C12.18	F37C12.18	162.776	256.936	1.57847	0.0062914
R07B1.9	R07B1.9	18.4108	40.3825	2.19341	0.00629525
K06B9.2	K06B9.2	60.4883	31.6555	0.523333	0.00630597
Y51B9A.3	mpz-6	56.217	104.534	1.85946	0.00631506
F37A8.2	F37A8.2	95.8274	158.896	1.65815	0.00635231
F07F6.1	F07F6.1	203.269	324.752	1.59764	0.00636121
C17F3.1	C17F3.1	805.464	1132	1.4054	0.00638994
T24C2.2	T24C2.2	112.778	60.4164	0.53571	0.00639085
Y54E2A.9	Y54E2A.9	128.995	223.861	1.73542	0.00639706
F36H12.4	F36H12.4	114.527	195.151	1.70398	0.00641167
W05G11.6	W05G11.6	6619.94	4845.67	0.73198	0.00643568
F11H8.2	lgc-38	22.8184	45.5764	1.99735	0.0064465
F56G4.7	F56G4.7	16.1621	35.1161	2.17274	0.00645498
C01B12.1	sqt-2	14.7007	33.1343	2.25393	0.00645501
Y49E10.3	Y49E10.3	2483.89	1774.37	0.714353	0.00645553
F58A4.3	hcp-3	2061.31	1480.54	0.718255	0.00645743
C24F3.5	abt-1	231.466	373.846	1.61512	0.00647642
T26E4.4	T26E4.4	14.1206	5.63945	0.399377	0.00648321
F08G2.6	ins-37	59.3377	105.041	1.77023	0.00649326
Y57G11C.241	21ur-1032	4.25329	0.723155	0.170022	0.00651532
R03H10.6	R03H10.6	22.3137	45.411	2.03512	0.00653298
W01B6.4	W01B6.4	7.76454	23.4987	3.02641	0.00654164
C50F2.5	C50F2.5	178.294	294.208	1.65012	0.00655129
Y67A10A.3	Y67A10A.3	104.321	171.049	1.63964	0.00655233
Y69A2AR.14	Y69A2AR.14	97.4465	169.873	1.74324	0.00657037
Y116A8A.6	Y116A8A.6	23.6993	47.3328	1.99723	0.00659181
F02H6.5	F02H6.5	707.508	480.084	0.678557	0.00659261
Y47D3A.31	Y47D3A.31	332.347	514.265	1.54737	0.00663349
F38A5.10	nspb-4	7.18115	21.5481	3.00064	0.00667317
F08A8.3	F08A8.3	588.015	789.156	1.34207	0.00668972
T19B10.6	T19B10.6	3098.74	2272.8	0.733461	0.00669149
T22F3.6	srh-212	5.34576	12.6761	2.37124	0.00669764
C02F5.7	C02F5.7	1065.05	1403.5	1.31778	0.00674065
W04E12.4	W04E12.4	34.3111	67.8712	1.97811	0.00675416
F53G12.8	F53G12.8	190.441	293.008	1.53857	0.00676504
T09B4.6	T09B4.6	25.8441	55.7789	2.15828	0.00677807
R13H4.1	nphp-4	40.6111	77.7187	1.91373	0.006809
H06I04.5	H06I04.5	113.471	184.532	1.62625	0.0068113
F37H8.4	sfxn-1.2	76.3679	128.956	1.68861	0.00681131
K01D12.7	K01D12.7	224.102	351.329	1.56772	0.00681182
R04D3.2	R04D3.2	964.7	668.995	0.693475	0.0068204
F10D11.4	F10D11.4	40.761	80.86	1.98376	0.00683149
F14E5.3	acp-3	121.54	202.55	1.66653	0.0068444
T19H12.1	T19H12.1	100.366	158.163	1.57586	0.00686899
ZK678.1	lin-15A	403.971	587.527	1.45438	0.00686933
C38D4.6	C38D4.6	3032.51	2214.45	0.730236	0.00693224
F43D9.4	sip-1	21609.2	14977.2	0.693093	0.00693706
Y51A2B.5	Y51A2B.5	36.5831	68.8155	1.88108	0.00696227
C04E6.5	C04E6.5	83.9171	138.872	1.65487	0.00696422
F17A9.6	ceh-49	435.047	285.437	0.656105	0.00699534
C28C12.11	C28C12.11	220.225	349.701	1.58792	0.0070052
F58B3.9	ttr-50	548.436	365.74	0.666878	0.00704042
Y39G10AL.3	Y39G10AL.3	1644.73	1152.09	0.70047	0.00708731
F33D11.9	F33D11.9	2858.31	2041.56	0.714254	0.0071202
C30B5.3	cpb-2	245.982	383.908	1.56071	0.00712731
Y51H4A.9	col-137	10.7922	28.3699	2.62875	0.00714894
K01H12.2	ant-1.3	353.295	551.786	1.56183	0.00715992
F58H7.7	F58H7.7	5.54186	12.971	2.34056	0.00717292
C43E11.5	C43E11.5	213.194	335.712	1.57468	0.00719699
ZK484.8	nspd-1	2145.74	2964.7	1.38167	0.00720382
C18G1.9	C18G1.9	271.629	416.581	1.53364	0.00720921
R10D12.10	R10D12.10	101.397	175.334	1.72919	0.00722246
K09C6.8	K09C6.8	34.0477	68.0331	1.99817	0.00723601
C09H10.1	rpl-42	57.1543	97.7509	1.7103	0.00726104
W03D8.10	W03D8.10	39.4489	85.3689	2.16404	0.00727072
C52E4.7	C52E4.7	181.262	283.517	1.56412	0.00730619
F49F1.6	mul-1	24.5011	11.2825	0.460488	0.00735406
Y22D7AR.10	Y22D7AR.10	935.215	656.091	0.70154	0.00736617
Y16E11A.1	math-44	133.684	76.8068	0.574541	0.00736727
T06E6.2	T06E6.2	12337.3	8925.81	0.723481	0.00741118
H42K12.3	H42K12.3	6.78025	17.041	2.51332	0.00743239
T08G11.2	T08G11.2	163.063	264.314	1.62093	0.00744203
B0391.10	B0391.10	372.95	230.864	0.619021	0.00746847
ZK896.1	ZK896.1	12.416	4.6056	0.370942	0.00747117
ZK596.2	ZK596.2	275.933	427.815	1.55043	0.00747422
C17H12.3	C17H12.3	421.229	646.9	1.53574	0.00749006
M02B7.3	M02B7.3	76.7189	127.535	1.66237	0.00751566
T06C10.6	kin-26	105.839	174.265	1.64651	0.00751648
Y51F10.2	Y51F10.2	2569.25	1882.71	0.732785	0.00756576
Y48G1C.11	Y48G1C.11	536.676	745.828	1.38972	0.00756671
H23L24.5	pme-4	12.5687	32.3689	2.57536	0.00756817
T16A1.3	fbxc-49	6.24949	18.7163	2.99485	0.00757891
K03H4.2	K03H4.2	1297.8	916.011	0.705816	0.00760875
Y43F8C.5	Y43F8C.5	376.787	574.095	1.52366	0.00762651
F43G6.9	patr-1	8155.24	5901.22	0.72361	0.00762671
Y54G9A.5	Y54G9A.5	1047.12	744.504	0.711	0.00763091
Y54F10BL.1	fbxa-42	62.4981	109.438	1.75106	0.00763911
C18A3.7	C18A3.7	123.54	205.106	1.66024	0.0076689
D2096.6	D2096.6	8.3867	21.4354	2.55587	0.00769379
F22B8.6	F22B8.6	468.153	672.679	1.43688	0.00771463
Y37F4.5	Y37F4.5	104.815	170.005	1.62195	0.00774717
H04M03.1	pck-3	343.753	515.195	1.49873	0.0077529
Y57A10B.7	Y57A10B.7	84.1367	142.735	1.69647	0.00777018
Y43C5A.5	Y43C5A.5	1102.02	778.294	0.706245	0.00779409
F01G10.3	ech-9	101.727	51.6522	0.507753	0.00779689
C09G5.7	C09G5.7	84.196	144.265	1.71344	0.00780946
DY3.7	sup-17	6427.29	4606.92	0.716774	0.0078133
F45C12.15	F45C12.15	507.802	333.646	0.65704	0.00781724
F22D3.4	F22D3.4	51.2	93.1252	1.81885	0.00782278
F36A2.12	F36A2.12	194.628	304.498	1.56451	0.00783259
Y37H2A.14	Y37H2A.14	36.3469	73.3013	2.01671	0.00786487
C50F7.3	C50F7.3	107.099	179.04	1.67172	0.00786934
T07A9.6	daf-18	14479.2	10300.5	0.711404	0.0079075
F54C8.1	F54C8.1	270.669	419.898	1.55133	0.00790939
F32B6.5	sss-1	2688.4	3701.51	1.37684	0.00791828
R02F2.4	R02F2.4	1681.3	1202.92	0.715468	0.00792441
Y53F4B.11	Y53F4B.11	108.593	178.765	1.64619	0.00793893
Y50E8A.2	Y50E8A.2	2.4532	9.69007	3.94997	0.00794635
F33D11.1	F33D11.1	5.28285	15.0817	2.85484	0.00798155
Y62F5A.10	Y62F5A.10	67.688	118.561	1.75158	0.00798696
F28E10.4	F28E10.4	87.8376	152.543	1.73664	0.00805205
F36H12.15	F36H12.15	11.2532	3.4598	0.30745	0.00806818
C15C8.3	C15C8.3	3866.95	2754.89	0.712419	0.00808266
F42A9.7	F42A9.7	300.349	472.682	1.57378	0.00808418
F33G12.4	F33G12.4	1720.9	1237.46	0.719073	0.00810082
F45F2.11	F45F2.11	2602.2	1907.47	0.733022	0.00812111
C26C6.6	C26C6.6	48.6963	83.4472	1.71362	0.00812478
C16E9.1	C16E9.1	307.119	475.484	1.54821	0.00812691
C01F6.4	fem-3	1664.01	1193.19	0.717056	0.00815233
ZK1098.6	ZK1098.6	85.034	144.718	1.70188	0.0081687
R05H5.3	R05H5.3	5457.35	4032.83	0.738973	0.00818686
C01F1.6	C01F1.6	1562.42	1107.3	0.70871	0.00819319
Y54G2A.15	Y54G2A.15	127.056	195.92	1.54199	0.00819593
W02D7.7	sel-9	3596.17	2677.05	0.744416	0.00822029
B0281.5	B0281.5	139.989	83.5919	0.597132	0.00822371
C02F12.4	tag-52	520.296	350.882	0.674389	0.00822457
ZK1010.7	ZK1010.7	31.6854	63.3457	1.99921	0.00822565
W03D2.4	pcn-1	10051.4	7239.55	0.720254	0.00824868
Y119C1B.1	Y119C1B.1	154.039	242.791	1.57616	0.00829976
Y38F1A.1	Y38F1A.1	336.686	504.227	1.49762	0.00831364
Y18H1A.6	pif-1	824.122	577.531	0.700784	0.00831524
T22B3.2	alg-3	894.982	1280.38	1.43062	0.00831554
T07E3.2	T07E3.2	39.3826	71.1003	1.80537	0.00832714
F28F8.6	F28F8.6	1206.92	858.073	0.710959	0.00832918
C10G11.1	C10G11.1	17.5052	38.9845	2.22703	0.00835838
W02A11.4	uba-2	2580.97	1954.28	0.757188	0.00838389
Y39G10AR.9	Y39G10AR.9	2267.5	1680.63	0.741184	0.00839712
F36D4.1	F36D4.1	50.053	90.8945	1.81596	0.00841708
Y53F4B.45	Y53F4B.45	314.239	208.798	0.664457	0.00843034
F46F5.16	F46F5.16	7.74444	18.4193	2.3784	0.00845023
Y39A3CR.8	Y39A3CR.8	11.1206	25.841	2.3237	0.00846049
Y54F10AM.11	Y54F10AM.11	678.881	458.459	0.675316	0.00847258
F25C8.1	F25C8.1	18.7383	33.9644	1.81256	0.00849299
F54F3.3	lipl-1	24.1968	11.4588	0.473567	0.0084981
Y57G7A.6	Y57G7A.6	720.402	1040.75	1.44468	0.00849853
F08G5.5	ugt-65	187.08	272.673	1.45752	0.00851615
T05A7.10	fut-5	4.33789	11.8293	2.72696	0.00853206
Y51H1A.2	Y51H1A.2	521.782	726.957	1.39322	0.00855376
EEED8.1	EEED8.1	2775.18	2043.2	0.736242	0.00858825
F36H12.7	msp-19	1900.68	2685.4	1.41286	0.00859849
Y6E2A.10	Y6E2A.10	89.5704	153.665	1.71558	0.00861441
R02C2.6	R02C2.6	20.091	7.999	0.398139	0.0086207
F47B7.6	F47B7.6	4.67746	11.0499	2.36237	0.00862593
F47F6.9	F47F6.9	3.22374	10.9667	3.40184	0.00867835
T19C4.4	srg-40	0	2.2425	---	0.00870424
F59A6.4	F59A6.4	304.663	467.987	1.53608	0.00871354
Y62E10A.17	Y62E10A.17	452.115	299.75	0.662995	0.00875915
Y53F4B.19	Y53F4B.19	259.089	392.423	1.51462	0.00879247
C41G11.1	C41G11.1	691.902	469.178	0.6781	0.00879755
F22F4.2	inx-3	1137.08	804.97	0.707929	0.00880893
F53C3.1	F53C3.1	98.8399	162.011	1.63912	0.00881035
T27A3.3	ssp-16	477.308	691.464	1.44867	0.0088114
ZC190.8	ZC190.8	41.1542	75.787	1.84154	0.0088342
F31C3.5	psf-2	937.906	643.254	0.685841	0.00884281
Y69E1A.1	Y69E1A.1	1423.12	2026.74	1.42415	0.00886621
T10B5.6	knl-3	1964.72	1423.09	0.724326	0.00887551
C17G10.3	C17G10.3	195.776	307.24	1.56935	0.00889048
F33A8.9	col-83	20.5805	42.4997	2.06505	0.00890309
Y48G1A.6	Y48G1A.6	627.245	415.089	0.661766	0.00892066
Y46B2A.3	Y46B2A.3	0.496338	4.72621	9.52216	0.00893543
R102.3	R102.3	22.0259	47.9221	2.17572	0.00893604
F01E11.5	F01E11.5	26.5208	49.4365	1.86406	0.00893792
C16C10.13	C16C10.13	39.6215	69.112	1.7443	0.00900021
F07C6.6	F07C6.6	2.85814	9.17738	3.21097	0.00900582
T27E4.6	oac-50	36.6453	73.2746	1.99956	0.0090407
R05F9.8	msp-33	2544.42	3567.79	1.4022	0.00905537
R10E4.5	R10E4.5	436.149	279.036	0.639773	0.00906064
F40G12.10	F40G12.10	266.175	416.62	1.56521	0.00907813
F39E9.4	nep-13	136.736	212.889	1.55693	0.00907939
ZC168.3	ZC168.3	1683.11	1230.47	0.731069	0.00909984
K10H10.2	K10H10.2	2342.41	1721.22	0.73481	0.00910051
C04G2.2	C04G2.2	245.806	372.692	1.5162	0.00913105
F41F3.1	F41F3.1	49.9768	88.9917	1.78066	0.00914149
Y75B8A.23	Y75B8A.23	127.485	203.057	1.59279	0.00915836
C34D4.1	C34D4.1	9.29201	20.4835	2.20442	0.00917504
T01E8.9	ubxn-5	509.95	739.164	1.44948	0.00917544
T08G5.5	T08G5.5	2775.51	2032.91	0.732447	0.00919282
ZK596.1	ZK596.1	274.946	419.35	1.52521	0.00926788
ZK632.1	ZK632.1	7938.16	5708.61	0.719136	0.00928041
F31C3.11	rrn-2.1	625.506	390.274	0.623933	0.0093035
F09F7.6	F09F7.6	169.588	101.384	0.597829	0.00931293
C27A2.6	dsh-2	2828.4	2071.63	0.732439	0.00936518
F58G6.9	F58G6.9	302.499	413.361	1.36649	0.00938183
F52G3.5	F52G3.5	23.5669	45.6838	1.93847	0.00940545
T09B9.1	T09B9.1	300.201	186.642	0.621723	0.00940743
ZK354.11	msp-59	1798.46	2512.13	1.39682	0.00943356
C06C6.8	C06C6.8	18.7804	40.0694	2.13357	0.00946396
F15E11.14	pud-2.2	1.99374	6.40382	3.21197	0.00947593
C25A1.9	C25A1.9	2177.61	1576.86	0.724122	0.00950045
T02E1.6	T02E1.6	307.481	459.493	1.49438	0.00958366
K08E3.5	K08E3.5	16149.7	11696.2	0.724234	0.00959594
C30B5.1	szy-4	5201.27	3824.4	0.735282	0.00960927
T23D8.7	hpo-24	2324.86	1737.18	0.747222	0.00961283
F37A8.1	F37A8.1	71.1575	124.252	1.74615	0.00961677
K07A1.2	K07A1.2	5455.58	3921.08	0.718728	0.00964038
C33C12.1	C33C12.1	0.339571	3.0336	8.93363	0.0097409
B0205.9	B0205.9	1356.86	987.432	0.727731	0.00976023
Y76B12C.4	Y76B12C.4	113.801	182.711	1.60554	0.00976158
T22B2.1	T22B2.1	20.6134	9.08042	0.440511	0.00977026
C35A11.2	C35A11.2	5.95518	14.6013	2.45186	0.00977443
ZC116.2	cyc-2.2	714.765	1003.41	1.40383	0.00979955
K04A8.3	K04A8.3	11.6498	25.1637	2.16001	0.0097997
M05B5.1	M05B5.1	185.556	290.684	1.56656	0.00980655
F54D10.5	F54D10.5	718.483	497.231	0.692056	0.0098182
F54C1.9	sst-20	123.8	200.147	1.6167	0.00982791
T22B11.2	T22B11.2	5.1806	15.0628	2.90755	0.00982955
C27D9.1	C27D9.1	2633.5	1922.33	0.729952	0.00987608
F33A8.7	F33A8.7	2.24191	7.97353	3.55658	0.00990191
T06E4.10	T06E4.10	0	3.13027	---	0.00992419
K07C5.12	K07C5.12	11.1534	25.0616	2.24699	0.00994356
C01G10.1	C01G10.1	110.515	182.081	1.64756	0.00994949
ZK892.3	ZK892.3	149.217	233.509	1.56489	0.0100139
R10E4.4	R10E4.4	7672.8	5659.75	0.737638	0.0100537
R02F2.1	R02F2.1	7477.61	5538.08	0.740622	0.0100556
F58E6.5	F58E6.5	763.109	1085.73	1.42277	0.0100642
C01G8.1	C01G8.1	5449.12	3902.05	0.716088	0.010081
C35A5.9	hda-11	24.107	48.2751	2.00254	0.0101011
K01H12.4	K01H12.4	429.758	638.127	1.48485	0.0101038
F55B11.7	F55B11.7	36.3333	67.527	1.85854	0.0101153
Y57G11C.18	Y57G11C.18	2.13967	7.14861	3.34099	0.0101229
F21A3.4	F21A3.4	12.6549	27.5834	2.17967	0.0102038
F36D1.2	sre-22	0.248169	3.69745	14.8989	0.0102101
F54H5.2	F54H5.2	59.8045	105.327	1.76119	0.0102461
K08C9.2	K08C9.2	710.283	1028.59	1.44814	0.0102912
C14A4.9	C14A4.9	0.339571	3.7603	11.0737	0.0103015
F56F3.4	F56F3.4	304.629	439.732	1.4435	0.010308
Y43C5A.1	Y43C5A.1	933.03	1321.83	1.4167	0.0103087
ZK637.15	ZK637.15	11.0007	24.3405	2.21263	0.0103694
C01G12.6	nspb-10	0.248169	3.98422	16.0545	0.010371
F37E3.3	F37E3.3	242.591	361.818	1.49147	0.0103739
F33D11.7	F33D11.7	199.188	309.059	1.55159	0.0104005
ZK370.2	sma-2	202.822	130.874	0.645265	0.0104099
C53A5.4	tag-191	41.5006	76.7125	1.84847	0.010446
M05B5.3	M05B5.3	35.7524	69.2433	1.93675	0.0105075
W02D9.7	W02D9.7	2236.47	1659.64	0.74208	0.0105179
C44F1.2	gmeb-3	4.56841	9.78194	2.14121	0.0105371
Y53H1C.3	Y53H1C.3	41.706	80.1847	1.92262	0.0105562
F35C11.5	F35C11.5	4029.65	3012.68	0.747627	0.0105911
ZK688.12	ZK688.12	64.3019	112.131	1.74382	0.0105939
Y46G5A.30	snf-5	1813.44	2515.66	1.38723	0.0105943
C18H2.4	C18H2.4	38.8971	69.3245	1.78225	0.0106107
ZK1127.7	cin-4	1550.58	1110.65	0.71628	0.01064
C16C10.3	hrde-1/wago-9	22557.3	16322.1	0.723585	0.0106414
T04F3.3	T04F3.3	175.136	280.441	1.60128	0.010673
Y59E9AL.2	Y59E9AL.2	396.626	579.605	1.46134	0.010695
F23D12.2	F23D12.2	358.301	232.639	0.649283	0.0107058
T09A12.1	T09A12.1	122.898	198.75	1.6172	0.0107258
Y17G9B.9	Y17G9B.9	1873.63	1357.44	0.724494	0.0107439
M03D4.1	M03D4.1	2464.68	1821.13	0.738891	0.0107466
C55B7.3	C55B7.3	764.971	985.667	1.2885	0.0107676
F19C7.5	F19C7.5	12.1024	25.5105	2.10788	0.0107738
C53A3.2	C53A3.2	656.68	874.222	1.33127	0.0108007
K12C11.5	K12C11.5	18.7476	39.4119	2.10224	0.010815
C33G8.2	C33G8.2	475.639	688.772	1.4481	0.0108267
B0432.11	B0432.11	18.4625	39.4611	2.13736	0.0108331
C36A4.8	C36A4.8	1223.7	870.02	0.710972	0.0108572
AH6.5	mex-6	10015.9	7477.54	0.746568	0.0108784
F59B2.8	F59B2.8	16.7446	31.3244	1.87072	0.0108829
Y38F2AR.1	eri-5	620.193	417.753	0.673585	0.0108841
Y49E10.6	Y49E10.6	3524.22	2634.99	0.74768	0.0108888
Y39H10A.3	Y39H10A.3	1392.53	995.08	0.714584	0.0108893
T19H12.2	T19H12.2	9897.3	7201.64	0.727638	0.01091
T13H10.1	kin-5	268.268	407.532	1.51912	0.0109293
Y38H8A.4	Y38H8A.4	213.342	334.73	1.56899	0.0109422
F53B2.2	tsp-4	0.835908	5.21171	6.23478	0.0109501
C36A4.9	C36A4.9	17375.4	12768.3	0.734849	0.0109537
ZC373.6	dao-4	4.23565	11.671	2.75542	0.0109785
H08M01.1	H08M01.1	127.605	214.634	1.68202	0.0110069
C28D4.7	C28D4.7	370.082	544.209	1.47051	0.0110201
Y56A3A.15	fbxb-24	14.1114	26.223	1.85829	0.0110836
C34B7.2	C34B7.2	2330.9	1725.19	0.74014	0.0111224
Y32F6B.1	Y32F6B.1	955.061	1226.49	1.2842	0.011124
Y57A10B.2	Y57A10B.2	6.99154	15.8405	2.26567	0.0111478
F21G4.2	mrp-4	7659.54	5727.58	0.74777	0.0111485
F57B7.3	col-156	5.45481	16.8636	3.09151	0.0111537
Y69H2.9	Y69H2.9	79.3513	116.389	1.46675	0.0111707
T15B12.2	T15B12.2	132.744	213.095	1.60531	0.0111713
F07D3.3	F07D3.3	11.5884	24.9214	2.15054	0.0112137
ZK945.8	ZK945.8	7.68152	20.3308	2.64671	0.0112778
T05E11.5	imp-2	7146.13	5347.33	0.748283	0.0112785
F13E9.5	F13E9.5	158.753	246.495	1.55269	0.0113108
R09B3.4	ubc-12	1532.41	1125.29	0.734325	0.0113155
R09F10.8	R09F10.8	2584.77	1912.33	0.739846	0.0113165
R06F6.12	R06F6.12	1514.75	1109.77	0.732641	0.0113308
C48E7.8	oac-9	299.737	449.287	1.49894	0.0113531
Y38E10A.26	nspe-2	9.65516	2.3631	0.24475	0.0113986
Y47D3B.1	Y47D3B.1	9.7013	3.03715	0.313066	0.0114167
C07G1.6	C07G1.6	144.181	222.47	1.54299	0.0114344
T19H5.3	chil-27	21.2665	8.25703	0.388265	0.011444
Y38H6C.21	Y38H6C.21	32.911	55.0637	1.67311	0.0114629
F44D12.4	gipc-2	5133.24	7067.28	1.37677	0.0114671
F17C11.10	F17C11.10	6288.94	4702.18	0.747689	0.0114869
Y71A12B.10	Y71A12B.10	45.1838	24.3384	0.538654	0.0114941
F35H10.2	F35H10.2	125.656	199.467	1.58741	0.0115006
F57C2.3	pot-2	570.565	388.475	0.680859	0.0115056
F57H12.5	F57H12.5	93.9189	151.811	1.61641	0.0115433
C15C6.2	C15C6.2	2333.65	3221.82	1.38059	0.0116158
H06H21.9	mpz-4	169.815	261.212	1.53821	0.0116279
F38A5.11	irld-7	16.4227	33.4468	2.03662	0.0116618
K05F1.3	acdh-8	931.929	1316.35	1.4125	0.0116763
F59H6.8	bath-21	89.915	52.0965	0.579397	0.0117645
T21G5.1	T21G5.1	171.11	273.4	1.5978	0.0117666
Y97E10AR.4	Y97E10AR.4	1499.1	1062.6	0.708825	0.0117732
B0379.7	B0379.7	867.933	1258.91	1.45047	0.0118345
T01C3.5	irld-14	99.2758	163.52	1.64713	0.0118662
ZK250.6	math-48	36.1589	63.4375	1.75441	0.0118742
F48A11.5	F48A11.5	6437.26	4744.74	0.737075	0.0118842
Y51H1A.5	hda-10	888.918	633.282	0.712419	0.0118948
W06D4.3	W06D4.3	44.7048	80.1639	1.79318	0.0119008
F10G8.1	F10G8.1	114.774	186.295	1.62314	0.0119171
T04C12.7	T04C12.7	83.9338	136.693	1.62858	0.0119527
B0041.8	B0041.8	1974.85	1447.41	0.732919	0.0119877
F35G12.4	F35G12.4	1868.41	1391.79	0.744906	0.012038
W05B2.6	col-92	4330.33	5752.88	1.32851	0.0120416
F53B6.7	F53B6.7	321.937	463.448	1.43956	0.0120421
Y73B6BL.38	puf-11	12586.3	9114.23	0.72414	0.0120548
F44G3.7	F44G3.7	285.071	441.528	1.54883	0.0121309
T09B4.1	T09B4.1	5584.98	4162.18	0.745245	0.0121346
F10F2.6	clec-152	44.6611	79.9514	1.79018	0.012174
F47B7.7	F47B7.7	242.75	404.72	1.66723	0.0121925
F09C12.2	F09C12.2	4.22726	0.965904	0.228494	0.0122041
Y51H4A.22	Y51H4A.22	11.726	25.8059	2.20074	0.0122457
R107.7	R107.7	5609.12	4256.27	0.758812	0.0122672
W03G1.2	W03G1.2	93.6016	151.974	1.62362	0.0122889
F42G8.7	F42G8.7	83.783	127.205	1.51826	0.0122992
C09D4.3	C09D4.3	287.65	439.617	1.5283	0.0123214
K04H4.2	K04H4.2	7.59851	19.1473	2.51988	0.01234
C33F10.9	msp-40	2458.94	3381.78	1.3753	0.0123427
R11H6.2	R11H6.2	2377.9	1787.45	0.751694	0.0123472
F22B7.6	F22B7.6	2559.64	1897.69	0.741388	0.0123487
F31E8.5	F31E8.5	421.719	621.081	1.47274	0.0124047
Y55D9A.2	Y55D9A.2	1390.79	1020.83	0.733992	0.0124075
K03H1.9	K03H1.9	45.8106	84.5575	1.84581	0.0124448
C44H9.1	ugt-15	86.4759	58.9831	0.682075	0.0124513
D1054.1	D1054.1	544.391	370.484	0.680548	0.0124667
F53H2.1	F53H2.1	6.33844	12.9306	2.04003	0.0124968
B0334.8	age-1	2500.57	1866	0.746231	0.0124969
T25D10.5	btb-2	66.9628	114.625	1.71177	0.0126118
R02F2.6	R02F2.6	20.6635	42.1568	2.04015	0.0126166
D1005.5	D1005.5	5.06071	0.728249	0.143902	0.0126313
Y57A10A.30	Y57A10A.30	296.414	407.716	1.37549	0.0126933
Y38H6C.11	fbxa-150	83.1521	135.777	1.63287	0.0127245
F25H5.3	F25H5.3	16630.4	12147.1	0.730416	0.0127304
M151.3	M151.3	191.903	116.706	0.608152	0.0127512
C25D7.6	mcm-3	7016.55	5137.89	0.732253	0.012805
F10G7.12	F10G7.12	23.223	47.1941	2.03221	0.0128129
W09C3.6	gsp-3	1438.97	2031.75	1.41194	0.0128219
C41H7.7	clec-3	24.6482	45.5639	1.84856	0.0128336
W01B11.2	sulp-6	145.113	227.718	1.56925	0.012859
Y54G2A.24	Y54G2A.24	27.5693	49.9483	1.81174	0.0128647
K07F5.8	K07F5.8	35.9761	65.6817	1.8257	0.0128715
Y32F6A.6	Y32F6A.6	306.046	420.333	1.37343	0.012884
C47E8.1	C47E8.1	54.6735	93.6669	1.71321	0.0128933
M7.7	M7.7	168.472	261.434	1.5518	0.0129215
ZK930.6	ZK930.6	42.9332	79.0374	1.84094	0.012924
C05B5.6	fbxa-155	42.4905	77.0503	1.81335	0.0129303
T16H12.1	T16H12.1	147.066	219.929	1.49545	0.0129421
R12E2.7	R12E2.7	6.47352	18.3201	2.83	0.0129428
C09G5.6	bli-1	28.7218	57.257	1.9935	0.0129545
ZK512.8	ZK512.8	460.393	659.161	1.43173	0.0129559
T07F8.1	T07F8.1	6.95466	15.8947	2.28547	0.0130147
W06D11.1	W06D11.1	246.721	156.281	0.633431	0.0130177
Y69E1A.4	Y69E1A.4	33.8925	59.697	1.76136	0.0130268
R08A2.2	R08A2.2	97.5061	158.395	1.62446	0.0130512
Y38H8A.2	Y38H8A.2	42.0387	73.981	1.75983	0.0130801
M199.4	clec-190	199.999	114.406	0.572032	0.0130861
T24H10.4	T24H10.4	1166.2	854.693	0.732885	0.0131015
ZK688.10	ZK688.10	195.967	308.945	1.57652	0.0131142
Y57G11C.496	21ur-3263	2.04826	0	0	0.0131843
Y38F1A.5	Y38F1A.5	116.978	70.9487	0.606514	0.0131943
E02H4.6	E02H4.6	534.142	369.36	0.691503	0.0131975
M01E11.6	klp-15	6476.03	4724.79	0.729581	0.0132169
H04M03.3	H04M03.3	683.57	480.01	0.702211	0.0132239
C33E10.1	C33E10.1	5.27201	13.1125	2.48719	0.0132648
T07H6.2	mom-1	166.087	105.026	0.632356	0.013265
F54H12.8	F54H12.8	72.0653	120.548	1.67277	0.0132712
Y60A9.3	Y60A9.3	4.53834	13.0002	2.86454	0.0132751
K09C6.2	K09C6.2	27.6659	55.2537	1.99718	0.0132777
F25D7.4	F25D7.4	5364.12	3870.81	0.721612	0.0133217
R12E2.15	R12E2.15	3.30834	10.8407	3.27678	0.0133319
T28A11.20	T28A11.20	2.13967	0	0	0.0133768
W08F4.12	W08F4.12	1.90234	5.8822	3.09209	0.0133848
C01F6.1	cpna-3	2272.34	1703.42	0.749633	0.0133941
AC3.4	pqn-2	3.49795	11.3992	3.25883	0.0133966
F12A10.7	F12A10.7	13.039	26.5584	2.03684	0.0134161
C35A5.2	ugt-33	14.4661	26.4945	1.83148	0.0134809
F56F4.9	ttr-56	20.3172	41.359	2.03567	0.013488
H37A05.2	H37A05.2	53.5721	27.1988	0.507704	0.0135203
C49G7.12	C49G7.12	10.4483	25.0608	2.39856	0.0135239
C05C12.5	C05C12.5	382.642	558.039	1.45838	0.0135296
F55A4.3	F55A4.3	0.496338	3.8196	7.69557	0.0135793
Y6E2A.9	Y6E2A.9	41.1198	73.4481	1.7862	0.0136405
ZK1098.9	ZK1098.9	68.3303	113.788	1.66527	0.0136565
C42D4.3	C42D4.3	29.0354	59.7015	2.05616	0.0136853
R04B5.1	R04B5.1	3.87685	11.7	3.01792	0.013698
F44D12.6	F44D12.6	59.7636	107.405	1.79716	0.0137256
F59C6.2	F59C6.2	35.3992	63.7463	1.80078	0.0137338
C01G12.8	catp-4	1246.9	1730.63	1.38795	0.0137421
C06C6.6	C06C6.6	19.5835	38.3972	1.96069	0.0137663
T08D10.1	nfya-1	450.125	306.412	0.680728	0.0137904
F59G1.2	tsp-18	24.7489	51.0951	2.06454	0.0137999
Y51B9A.7	Y51B9A.7	2.89501	10.2911	3.55476	0.013814
Y39G8B.2	Y39G8B.2	208.388	131.271	0.629935	0.0138263
C04F12.12	C04F12.12	81.3139	136.786	1.6822	0.0138731
C07E3.4	C07E3.4	45.2396	79.9091	1.76635	0.0138972
K08A2.2	K08A2.2	109.621	182.479	1.66465	0.013952
ZK546.6	msp-152	2462.3	3301.12	1.34066	0.0139851
F10F2.7	clec-151	325.131	490.829	1.50963	0.0140706
F09C12.8	F09C12.8	220.563	331.33	1.5022	0.0140738
Y73F8A.15	Y73F8A.15	72.9424	120.032	1.64557	0.0140938
B0261.6	B0261.6	580.294	827.155	1.42541	0.0141031
AH6.3	AH6.3	139.701	228.044	1.63238	0.0141059
F37B1.8	gst-19	61.8665	30.8146	0.498081	0.0141643
M04F3.1	M04F3.1	5602.06	4222.64	0.753765	0.0141733
C03A7.4	abu-15	0.679141	6.00761	8.8459	0.0141785
T12D8.5	T12D8.5	516.254	327.297	0.633985	0.0141989
F49E11.7	F49E11.7	64.3788	105.026	1.63137	0.0142407
ZK507.3	ZK507.3	88.162	141.968	1.61031	0.0142827
K12B6.2	K12B6.2	45.0813	78.6296	1.74417	0.0143236
T27A3.4	T27A3.4	1822.6	2520.23	1.38277	0.0143319
K01B6.3	K01B6.3	64.9713	105.95	1.63072	0.014353
F36G9.13	F36G9.13	45.0559	73.7982	1.63792	0.0143943
K05F1.2	msp-142	789.19	1101.35	1.39554	0.0143953
C24D10.7	C24D10.7	623.676	870.209	1.39529	0.0144142
C15H7.3	C15H7.3	215.801	343.554	1.59199	0.0144468
F43G9.9	F43G9.9	6721.71	5098.47	0.758507	0.0144727
BE10.1	BE10.1	153.707	232.015	1.50946	0.0145238
F36G9.8	sri-1	5.3005	1.68906	0.318661	0.0145457
F54F7.2	F54F7.2	535.491	369.49	0.690002	0.0145467
B0273.2	B0273.2	3242.98	2422.76	0.747077	0.0145825
F35B12.5	sas-5	2145.37	1617.84	0.754107	0.0146644
T07C5.1	T07C5.1	357.243	491.974	1.37714	0.0146657
F55B11.5	F55B11.5	79.3986	121.752	1.53342	0.0146882
F46C5.7	F46C5.7	9.97795	22.6074	2.26573	0.0146902
C10C6.5	C10C6.5	2028.23	1497.57	0.738363	0.0147698
Y46G5A.14	Y46G5A.14	74.9736	126.173	1.68289	0.014777
Y108G3AL.7	arid-1	5024.11	3857.64	0.767825	0.0147956
F21C10.8	F21C10.8	439.671	667.012	1.51707	0.0148532
Y22D7AL.9	Y22D7AL.9	195.628	124.708	0.637477	0.0148858
F56D6.12	F56D6.12	56.974	96.8916	1.70063	0.0149278
R08C7.6	clec-175	112.79	180.356	1.59905	0.0149395
F33H1.4	F33H1.4	5751.64	4372.39	0.7602	0.0149447
T23G5.1	T23G5.1	11561	8491.81	0.73452	0.0149899
W06D4.2	spe-46	317.328	464.042	1.46234	0.0149993
W06B4.1	W06B4.1	4681.65	3483.08	0.743986	0.0150402
F53C11.5	F53C11.5	4446.16	3413.34	0.767704	0.0150607
Y57G7A.5	Y57G7A.5	197.261	298.534	1.5134	0.0150674
Y37E11AM.2	Y37E11AM.2	414.017	280.077	0.676487	0.015136
R06B10.2	R06B10.2	105.766	171.951	1.62577	0.0151448
ZC412.2	gcy-14	2.91266	0.548348	0.188263	0.0151924
W04G5.2	W04G5.2	6.83477	1.757	0.257068	0.015229
ZC155.4	ZC155.4	2897.74	2147.25	0.74101	0.0152742
D2063.4	irld-14	127.766	197.018	1.54202	0.0152945
C32D5.4	C32D5.4	150.709	231.794	1.53803	0.0153353
C38C6.6	tag-297	8.18222	19.8633	2.42762	0.0153842
T19E10.1	T19E10.1	3742.97	2865	0.765435	0.0153855
T28B11.1	T28B11.1	3100.3	2338.33	0.754228	0.0154067
F47C12.4	clec-79	629.77	904.725	1.43659	0.0154289
C05D2.10	C05D2.10	2658.3	1966.38	0.739715	0.0154869
C10F3.1	cpg-4	3864.43	2873.55	0.743591	0.0154876
Y54G11A.13	ctl-3	114.336	68.0731	0.595379	0.0154984
K02B9.1	meg-1	4718.93	3512.31	0.744303	0.015517
C18H7.7	C18H7.7	78.4566	133.395	1.70023	0.0155545
B0024.10	B0024.10	2537.49	1904.96	0.750728	0.0155568
C04E6.4	C04E6.4	28.578	53.5471	1.87372	0.0155752
F54A3.4	cbs-2	110.725	179.916	1.62488	0.0155991
Y22D7AR.8	srd-64	20.7682	40.8494	1.96692	0.0156371
W02B9.1	W02B9.1	2440.92	1834.02	0.751362	0.0157779
Y50E8A.9	scrm-7	58.2541	102.248	1.75521	0.0157976
F52H3.6	F52H3.6	856.854	1205.53	1.40692	0.0158564
C50E3.11	C50E3.11	350.298	249.265	0.711579	0.0158597
ZC317.6	ZC317.6	215.235	326.07	1.51495	0.0159319
C04G2.9	C04G2.9	5202.51	6965.94	1.33896	0.015937
C27D8.3	C27D8.3	763.059	1016.99	1.33279	0.0159579
C32D5.3	C32D5.3	2869.48	2170.39	0.75637	0.0159707
F53B7.5	F53B7.5	215.844	335.486	1.5543	0.0159726
F21D5.1	F21D5.1	6690.7	5063.45	0.756789	0.0160038
F07B10.2	str-116	0.248169	2.8537	11.499	0.0160582
ZK546.11	gst-30	32.8893	58.673	1.78395	0.0160829
F25F2.2	F25F2.2	947.354	704.194	0.743327	0.0160868
M28.4	M28.4	31.9694	61.4249	1.92137	0.0161489
F49E11.1	F49E11.1	5263.13	4033.4	0.76635	0.016153
C15H11.1	C15H11.1	224.841	334.693	1.48857	0.0161837
T22A3.6	T22A3.6	50.7269	85.257	1.6807	0.0162636
R13A1.3	R13A1.3	138.609	210.181	1.51636	0.0162725
Y49F6B.9	Y49F6B.9	722.708	514.883	0.712435	0.0162754
R13H9.1	rmd-6	232.549	350.598	1.50763	0.016288
Y46H3A.3	hsp-16.2	165.512	114.655	0.692729	0.0162973
C29F3.1	ech-1	142.032	194.667	1.37058	0.0163098
ZC250.5	ZC250.5	70.8179	116.62	1.64676	0.0163163
T14G10.8	T14G10.8	284.457	416.9	1.4656	0.0163466
T22D1.8	T22D1.8	10.6026	22.4102	2.11366	0.0163593
W07G1.6	sre-43	10.7485	22.286	2.07341	0.0163877
Y40B1B.8	Y40B1B.8	1429.65	1058.66	0.740504	0.0164172
F20D6.1	F20D6.1	12.3137	26.9855	2.1915	0.0164501
R09E10.3	acs-18	535.934	761.841	1.42152	0.0164655
ZK512.10	ZK512.10	126.21	197.466	1.56458	0.0164761
ZK858.4	mel-26	5838.18	4347.64	0.744692	0.0164849
F10E9.2	F10E9.2	111.936	177.299	1.58393	0.0165566
C27F2.8	C27F2.8	5261.46	4101.86	0.779605	0.0165665
T28H11.1	ssq-4	6875.53	9364.91	1.36206	0.0165841
C16D2.1	C16D2.1	77.8015	122.582	1.57558	0.0165963
F36A2.14	F36A2.14	372.659	534.125	1.43328	0.0166084
F42G8.9	irld-8	114.485	183.301	1.60109	0.0166737
C26C6.8	C26C6.8	0.248169	3.26616	13.161	0.0167032
F34D10.8	F34D10.8	371.914	530.499	1.4264	0.0167141
F49A5.9	clec-32	0	2.1883	---	0.0167514
ZC477.7	ZC477.7	510.681	724.397	1.41849	0.0167693
Y43C5B.3	Y43C5B.3	601.302	824.522	1.37123	0.0168091
F07F6.2	F07F6.2	32.4212	53.9026	1.66258	0.0168424
Y38E10A.13	nspe-1	46.8803	22.0817	0.471023	0.0168866
H12D21.3	H12D21.3	0	2.25114	---	0.0169269
ZC412.8	ZC412.8	0	2.25114	---	0.0169269
T02G5.2	T02G5.2	74.5929	40.5441	0.543539	0.0169618
C46H11.6	C46H11.6	50.3473	90.4023	1.79557	0.0169663
Y5H2B.5	cyp-32B1	33.9805	16.7082	0.491698	0.0170327
H08M01.2	H08M01.2	428.51	302.762	0.706546	0.0170442
Y11D7A.3	Y11D7A.3	1617.32	2231.78	1.37992	0.0170555
C08A9.7	sdz-2	4.62974	11.2196	2.42338	0.017056
K04D7.5	K04D7.5	2958.17	2227.75	0.753085	0.0171245
Y71G12B.22	Y71G12B.22	137.303	213.602	1.5557	0.0171284
T13F2.8	cav-1	263.996	172.315	0.652719	0.0171709
C37A2.5	C37A2.5	984.845	1288.16	1.30798	0.0171775
ZK1251.1	htas-1	347.88	484.357	1.39231	0.0171798
F44F1.5	F44F1.5	29.3585	48.511	1.65236	0.0171897
F54H12.7	F54H12.7	255.679	382.465	1.49588	0.0172168
C09H5.9	str-130	0	2.3631	---	0.0172277
C31H1.5	C31H1.5	432.185	628.716	1.45474	0.0173121
C05D11.7	C05D11.7	2407.4	1790.06	0.743567	0.0173184
Y45F10A.6	Y45F10A.6	3043.79	2334.63	0.767014	0.0173937
W10G11.4	W10G11.4	19.9535	36.183	1.81337	0.0174417
Y34F4.4	Y34F4.4	35.591	57.362	1.6117	0.0175005
C01G5.4	C01G5.4	146.343	229.061	1.56523	0.0175127
T01H3.4	perm-1	3100.85	2326.98	0.750433	0.0175234
K08F9.2	aipl-1	6837.07	5100.54	0.746014	0.0175275
ZK617.2	lips-6	0	2.4888	---	0.0175336
K11H12.4	K11H12.4	98.5131	155.748	1.58098	0.0175677
F32B5.1	F32B5.1	394.377	566.616	1.43674	0.0176802
C25G4.8	C25G4.8	82.6161	134.966	1.63366	0.0177934
F37B12.1	F37B12.1	157.946	224.005	1.41824	0.017805
ZC395.4	ZC395.4	64.7369	108.703	1.67914	0.0178298
T09B9.4	T09B9.4	980.812	1293.57	1.31887	0.0178353
T06E4.14	T06E4.14	2.71656	11.0732	4.07619	0.0178494
F07E5.9	F07E5.9	1.46052	4.96541	3.39974	0.0178659
F53B2.5	F53B2.5	159.776	253.002	1.58348	0.0178771
F56D6.14	F56D6.14	24.2249	50.014	2.06457	0.0178997
F43G6.1	F43G6.1	2521.49	1889.28	0.74927	0.0179039
F37A4.5	F37A4.5	242.27	371.408	1.53304	0.0181033
C29F4.1	col-125	291.897	433.304	1.48444	0.0181334
Y54G2A.49	Y54G2A.49	39.5085	66.4909	1.68295	0.0181473
Y39E4B.5	Y39E4B.5	2629.68	1959.89	0.745298	0.0181697
F40F9.3	F40F9.3	446.864	636.188	1.42367	0.0182009
F44F4.9	F44F4.9	23.8628	44.9092	1.88197	0.0182237
C17G10.4	C17G10.4	3199.2	2440.67	0.7629	0.0182238
Y62H9A.5	Y62H9A.5	8768.47	6622.66	0.755281	0.0182955
F35H8.4	F35H8.4	136.255	205.09	1.5052	0.0183092
C46A5.2	del-7	9.97954	17.5245	1.75604	0.018319
ZC155.2	ZC155.2	28.7416	56.2451	1.95692	0.0183664
F47B3.4	F47B3.4	103.146	162.9	1.57932	0.0185113
C10C6.3	C10C6.3	55.6401	94.8552	1.7048	0.0185804
ZK177.6	fzy-1	4858.46	3697.14	0.76097	0.0185829
T01H8.1	T01H8.1	8536.95	6444.39	0.754882	0.0185987
F44F1.4	F44F1.4	30.3524	54.5696	1.79787	0.0186105
ZK353.4	ZK353.4	52.4108	93.9109	1.79182	0.0186156
Y11D7A.13	flh-3	659.935	465.39	0.705206	0.0186282
W03C9.8	W03C9.8	56.3209	89.8296	1.59496	0.0186309
F34D10.9	F34D10.9	194.403	293.792	1.51125	0.0186509
Y76A2B.6	scav-2	2751.6	2071.65	0.752889	0.0186549
F18A12.2	F18A12.2	3.50198	8.0112	2.28762	0.0186582
R09E10.1	R09E10.1	151.203	231.954	1.53405	0.0186675
C55C3.8	C55C3.8	12.7463	23.8639	1.87222	0.0186685
C17D12.6	C17D12.6	55.9472	93.1	1.66407	0.0187224
B0464.9	B0464.9	1096.76	811.658	0.740051	0.0187654
T02B11.9	T02B11.9	70.3802	114.638	1.62884	0.0187798
Y37E11AL.2	Y37E11AL.2	216.697	330.403	1.52472	0.0187871
R10E4.7	R10E4.7	554.338	763.429	1.37719	0.0188141
C27D8.1	C27D8.1	495.529	711.319	1.43548	0.0188558
F26E4.8	F26E4.8	21808.8	16133.7	0.739778	0.0188719
B0280.1	B0280.1	1461.72	1057.03	0.723143	0.0188881
C18H2.5	C18H2.5	133.514	209.703	1.57064	0.0189222
C36B1.12	C36B1.12	5222.85	3932.44	0.752929	0.018998
W01A11.2	dgtr-1	1388.73	984.291	0.708771	0.0190097
F54B11.9	F54B11.9	2.4532	8.28423	3.37691	0.0190144
K05C4.3	K05C4.3	3.06017	6.96006	2.27441	0.0190551
T21E3.2	T21E3.2	13.8765	29.9343	2.1572	0.0190552
C17B7.8	C17B7.8	11.6975	22.7876	1.94807	0.0190828
R11A8.8	mpz-5	127.47	184.351	1.44623	0.0192001
K08F8.5	K08F8.5	95.3667	149.678	1.5695	0.0192376
M02B1.4	M02B1.4	165.635	250.976	1.51523	0.0192683
F55D12.6	F55D12.6	265.628	385.637	1.45179	0.0192753
F32D1.10	mcm-7	7793.97	5884.3	0.754981	0.0193064
F45D3.3	F45D3.3	1556.06	1219.72	0.783853	0.0193187
C36C5.12	C36C5.12	26.7622	48.5893	1.8156	0.0193708
ZC504.3	ZC504.3	676.08	911.577	1.34833	0.0193743
F42G8.8	F42G8.8	185.275	282.76	1.52616	0.0194368
F59A3.4	F59A3.4	1868.16	1406.25	0.752749	0.0194552
ZK1055.4	ZK1055.4	1.58041	6.1878	3.9153	0.0194599
F59H6.4	math-32	85.3877	137.344	1.60847	0.0195067
C30A5.4	C30A5.4	4.76047	12.8494	2.69918	0.0195407
W09C3.1	W09C3.1	11.8174	25.8786	2.18988	0.0195425
F40E10.5	F40E10.5	4.91479	13.3837	2.72315	0.0195624
F33H2.2	F33H2.2	2764.21	2102.55	0.760634	0.0195949
T18D3.4	myo-2	2123.32	3218.82	1.51594	0.0196424
C07A9.9	C07A9.9	189.332	256.049	1.35238	0.0197017
ZK1320.4	cyp-13A10	23.6952	41.4591	1.74968	0.0197067
K06A5.2	K06A5.2	2043.86	2767.91	1.35425	0.0197194
Y39G10AR.15	Y39G10AR.15	520.997	721.899	1.38561	0.0197301
Y41E3.141	21ur-340	4.37319	12.6746	2.89824	0.0197484
F15H9.1	F15H9.1	9.03142	22.1219	2.44944	0.0199267
F48E8.7	F48E8.7	1965.29	1516.81	0.771797	0.0200034
T09B4.3	T09B4.3	46.1814	86.2934	1.86857	0.0200083
W04E12.2	W04E12.2	67.3198	38.2028	0.567483	0.0200683
ZK675.1	ZK675.1	22066.8	16344.2	0.740671	0.0200767
Y65B4A.9	Y65B4A.9	180.94	270.033	1.49239	0.0201139
K04H4.5	K04H4.5	581.334	827.807	1.42398	0.0201184
F36H12.11	rmd-4	5.56109	12.1262	2.18055	0.0201455
K05C4.7	K05C4.7	1730.48	1316.59	0.760825	0.0201692
T28H11.5	ssq-2	4886.34	6484.39	1.32704	0.0203963
H23L24.2	H23L24.2	38.6775	67.2163	1.73787	0.0204468
ZC168.6	ssp-34	827.415	1091.68	1.31938	0.0204848
F18A1.1	F18A1.1	37.818	71.1661	1.88181	0.0204881
Y52D5A.2	Y52D5A.2	27.2542	49.3993	1.81254	0.0205164
Y39G10AR.17	sydn-1	96.1902	152.655	1.58702	0.0205464
C04G6.6	C04G6.6	106.4	163.019	1.53214	0.0205658
EEED8.15	EEED8.15	151.55	96.7762	0.638577	0.0206322
Y67A10A.4	fbxa-83	97.6681	60.6118	0.620589	0.0206412
ZC477.1	ssq-3	1713.03	2305.84	1.34606	0.0206509
F27E5.1	F27E5.1	1137.13	841.542	0.740057	0.0206687
F22E5.1	F22E5.1	128.697	177.232	1.37712	0.020669
R107.4	R107.4	2826.05	2160.55	0.764512	0.020672
Y51H4A.4	zip-7	10.7854	3.58195	0.332111	0.0207
Y105C5B.11	Y105C5B.11	40.7434	70.6588	1.73424	0.0207306
Y57G11C.25	ccch-5	69.961	41.6186	0.594883	0.020808
F29B9.7	F29B9.7	107.657	162.38	1.50831	0.0208358
Y67D8B.5	Y67D8B.5	82.9792	136.641	1.64669	0.0208586
R08C7.8	R08C7.8	62.0111	101.984	1.6446	0.0209094
ZK863.4	ZK863.4	6739.53	5140.11	0.76268	0.0209164
C06G4.1	C06G4.1	1795.33	1360.39	0.757736	0.0209167
T13A10.1	T13A10.1	28.1186	51.6166	1.83568	0.0209203
R07C3.4	acs-15	234.63	352.339	1.50168	0.0209232
Y41C4A.18	Y41C4A.18	91.8595	141.334	1.53859	0.0209428
C32H11.9	C32H11.9	2.4532	0.305598	0.124571	0.0209504
F46F5.6	F46F5.6	124.382	191.326	1.53822	0.0210194
F56H6.2	F56H6.2	5.8269	1.2766	0.219087	0.0210551
M117.4	M117.4	156.874	243.764	1.55388	0.0210564
F43G9.6	F43G9.6	168.853	257.173	1.52305	0.0210983
K07A1.11	rba-1	3143.57	2395.08	0.761896	0.0211292
D1081.6	D1081.6	197.721	287.675	1.45496	0.0211542
K09C6.1	K09C6.1	70.4263	111.578	1.58433	0.0211859
Y116F11B.7	Y116F11B.7	41.5456	67.0408	1.61367	0.0212291
F10G8.2	F10G8.2	34.4586	58.6769	1.70282	0.0212969
T01C3.3	T01C3.3	3839.85	2798.21	0.728729	0.0212992
ZK1128.8	ZK1128.8	1278.07	945.704	0.739945	0.0214097
AC3.7	ugt-1	265.372	361.988	1.36408	0.0214546
C39E9.3	col-131	0.679141	3.81451	5.61666	0.0215061
M03A1.7	M03A1.7	18.6906	32.6148	1.74498	0.0215157
C08G5.2	fbxc-48	10.4851	22.9809	2.19176	0.0215174
F55H12.5	F55H12.5	326.8	474.228	1.45113	0.0215221
C25G4.6	C25G4.6	1268.57	1704.94	1.34399	0.0215593
Y47D3A.11	wht-8	195.24	296.937	1.52088	0.0215859
Y59E9AL.5	Y59E9AL.5	9.7775	20.5636	2.10316	0.0216048
T08A9.12	spp-2	535.047	354.351	0.66228	0.0216583
Y45F10B.11	sru-9	2.73825	0.24275	0.0886515	0.021664
ZC190.4	ZC190.4	158.028	234.025	1.48091	0.0216729
F23A7.8	F23A7.8	3221.45	2351.86	0.730064	0.021718
C08B11.2	hda-2	1146.39	855.232	0.746025	0.0217368
R05H5.5	R05H5.5	727.639	527.927	0.725533	0.0217523
K08C9.1	K08C9.1	301.43	440.754	1.46221	0.0217862
Y53F4B.25	Y53F4B.25	0.496338	4.46463	8.99514	0.0217898
Y77E11A.11	Y77E11A.11	3515.61	2717.34	0.772935	0.0218095
F42G2.3	fbxc-20	7.71001	18.2244	2.36374	0.0218558
F54B8.4	F54B8.4	38.5018	70.7285	1.83702	0.0218628
C28C12.5	spp-8	1277.44	953.456	0.746381	0.0218906
ZC262.4	ZC262.4	9.11601	19.9842	2.19221	0.0219165
Y73B3A.1	Y73B3A.1	1249.69	902.591	0.722252	0.0219174
T16A1.2	T16A1.2	59.1951	97.2868	1.6435	0.0219801
Y45F10C.2	Y45F10C.2	137.041	93.2993	0.680812	0.0219974
F26D2.10	F26D2.10	170.752	260.362	1.5248	0.0220036
ZK1290.3	ZK1290.3	18.6922	32.0834	1.71641	0.0220059
T09F5.10	T09F5.10	81.3684	133.879	1.64534	0.0220096
ZK1225.5	ZK1225.5	87.5922	140.207	1.60068	0.0220414
K09H9.7	K09H9.7	459.672	630.661	1.37198	0.0221216
C41D11.7	eri-7	1535.37	1113.2	0.72504	0.022216
T16G12.8	T16G12.8	243.433	163.665	0.672321	0.022277
T27C10.7	nspd-10	702.899	966.154	1.37453	0.0223155
C03B8.3	C03B8.3	47.1103	82.9466	1.76069	0.0223365
F15B9.8	F15B9.8	3.90288	10.9529	2.80637	0.0223598
F58E1.3	fbxb-26	4.19877	10.5542	2.51364	0.0223874
ZK1067.3	ZK1067.3	1666.71	1260.34	0.756187	0.0224142
ZK1290.6	rnh-1.1	262.982	385.551	1.46607	0.022551
C49D10.10	nep-3	19.2575	38.2491	1.98619	0.0225556
T25B9.2	T25B9.2	8.12333	18.7112	2.30339	0.0225613
Y51A2B.6	Y51A2B.6	52.7544	89.7326	1.70095	0.0225921
Y51A2D.11	Y51A2D.11	133.549	194.345	1.45523	0.0226493
T28F3.4	T28F3.4	469.061	636.591	1.35716	0.022651
T05C12.3	decr-1.3	130.799	207.263	1.58459	0.0227746
B0024.2	col-150	165.405	261.271	1.57958	0.0227792
Y18H1A.15	Y18H1A.15	47.0056	80.6023	1.71474	0.0227887
ZC250.1	ZC250.1	3.60019	10.2636	2.85085	0.0228249
F41H8.2	F41H8.2	3.11469	0.305598	0.098115	0.0228333
T02G5.14	T02G5.14	8.75476	3.27125	0.373654	0.0228447
W06F12.3	W06F12.3	79.8457	122.116	1.5294	0.0228695
ZK678.5	wrt-4	7.3395	17.144	2.33585	0.0229095
F08G12.10	inx-2	358.9	246.926	0.688009	0.0229131
K06A1.2	K06A1.2	51.1034	85.0277	1.66384	0.0229653
Y39B6A.10	Y39B6A.10	822.847	595.815	0.72409	0.0230083
R10E9.2	R10E9.2	1919.68	2570.73	1.33915	0.0230212
F32D1.6	F32D1.6	1969.45	1476.9	0.749906	0.0230215
F20C5.3	F20C5.3	2065.05	1571.89	0.761188	0.0230343
C36B1.11	C36B1.11	2801.05	2169.34	0.774473	0.0230609
Y116A8C.36	Y116A8C.36	5889.38	4569.38	0.775868	0.0231529
T24C4.5	T24C4.5	1361.22	1009.71	0.741765	0.0231862
K02C4.3	K02C4.3	6139.06	4753.87	0.774365	0.0232782
F32B6.6	msp-77	1545.64	2067.99	1.33795	0.0233815
R102.10	R102.10	132.888	211.398	1.5908	0.0234027
F35E2.6	oac-19	64.7775	109.754	1.69432	0.0234995
K03B4.7	K03B4.7	1056.25	775.467	0.734168	0.02353
Y57G11C.6	Y57G11C.6	168.713	258.982	1.53504	0.023536
Y37D8A.9	Y37D8A.9	3902.72	2973.62	0.761935	0.0235427
F58G1.3	F58G1.3	445.266	613.52	1.37787	0.0235459
T20F10.5	T20F10.5	39.5378	68.0828	1.72197	0.0235759
T06A4.2	mps-3	65.3624	115.415	1.76577	0.0235806
F13G11.3	F13G11.3	3451.29	2628.7	0.761656	0.0236072
Y52B11A.1	spe-38	10.7032	24.1998	2.26098	0.0236578
F53F1.5	cut-2	12.5161	28.4501	2.27308	0.0236684
C02F12.8	C02F12.8	727.708	525.328	0.721893	0.023786
C31H1.8	C31H1.8	2711.55	2084.05	0.768582	0.0237935
C06C6.7	C06C6.7	87.9615	138.708	1.57691	0.0238001
T21E8.1	T21E8.1	463.261	715.176	1.54379	0.0238067
ZK287.7	ZK287.7	943.701	670.214	0.710197	0.0238794
C50E10.2	C50E10.2	70.9796	117.791	1.65951	0.0238913
F54E7.3	F54E7.3	7093.2	5376.2	0.757937	0.0238919
T20G5.11	rde-4	3569.7	2704.33	0.75758	0.0239861
C42D8.3	pnk-4	893.518	675.726	0.756254	0.0240094
R04B3.3	R04B3.3	32.2135	56.9927	1.76922	0.024021
B0511.3	fbxa-125	26.6748	46.1555	1.7303	0.0240296
K06G5.2	cyp-13B2	51.8786	27.7832	0.535543	0.0240424
F41D3.7	F41D3.7	0.744506	4.18805	5.62527	0.0240572
K10D2.2	pup-2	9986.09	7544.66	0.755518	0.0240684
Y106G6A.4	Y106G6A.4	878.872	1156.86	1.3163	0.0240745
K09A9.5	gas-1	4247.04	5559.83	1.30911	0.0240802
Y47G6A.26	Y47G6A.26	144.225	225.725	1.56509	0.0240966
Y106G6H.6	Y106G6H.6	1793.99	1319.7	0.735623	0.0240983
C08G5.3	C08G5.3	22.3518	38.2601	1.71172	0.0241231
Y39C12A.8	dnj-26	811.673	581.681	0.716645	0.024202
Y42H9B.3	Y42H9B.3	2466.29	1855.42	0.752312	0.0242186
F28A10.7	F28A10.7	7.627	16.7216	2.19243	0.0242241
C50C3.8	bath-42	4950.22	3817.41	0.771159	0.0242987
M88.7	M88.7	1253.98	922.856	0.735942	0.0243191
F07C4.6	F07C4.6	18.4284	10.5845	0.574356	0.0243246
F25B4.2	F25B4.2	480.269	350.825	0.730477	0.0243387
F59C6.3	F59C6.3	66.9135	108.008	1.61415	0.0243695
K09C4.6	K09C4.6	12.8838	5.20816	0.40424	0.02447
ZK1053.6	ZK1053.6	54.8764	90.9255	1.65691	0.0245063
W03D8.5	W03D8.5	98.9405	154.588	1.56244	0.0245317
C54F6.8	nhr-171	8.50659	17.4753	2.05433	0.0245918
ZC21.3	ZC21.3	529.565	805.858	1.52174	0.0246121
C14F11.1	C14F11.1	5469.62	4363.02	0.797682	0.024614
ZK673.6	ZK673.6	53.5919	87.7301	1.637	0.0246534
C29A12.3	C29A12.3	2634.02	2030.07	0.770713	0.0246956
F36H12.8	ttbk-2	159.215	241.072	1.51413	0.0247163
Y54E5A.2	Y54E5A.2	28.1731	51.7537	1.83699	0.0247358
F11A10.1	F11A10.1	6028.05	4780.28	0.793005	0.0247827
D2013.2	D2013.2	2387.92	1799.64	0.753643	0.0248259
C01G6.2	C01G6.2	47.7188	76.9028	1.61158	0.024881
C10H11.1	viln-1	1977.3	1494.06	0.755607	0.0248836
D2092.7	tsp-19	32.2836	54.0458	1.67409	0.024953
Y39F10A.3	Y39F10A.3	10.8439	22.8824	2.11016	0.0249532
C36C9.1	C36C9.1	1177.85	875.204	0.743055	0.0249638
T06D10.3	T06D10.3	14.5708	6.60026	0.452978	0.0249931
R07E5.3	R07E5.3	2473.45	1866.36	0.75456	0.0250047
Y39A1A.1	Y39A1A.1	1372.79	1017.54	0.741222	0.0250238
Y57A10A.20	sinh-1	288.229	202.205	0.701544	0.025064
T23B7.3	T23B7.3	31.7055	53.427	1.6851	0.0251561
T20F5.6	T20F5.6	3628.01	2818.01	0.776736	0.0251669
Y53C10A.10	Y53C10A.10	339.808	483.638	1.42327	0.0251743
C12C8.3	C12C8.3	10059.5	7650.1	0.760485	0.0252407
C27F2.10	C27F2.10	1977.92	1506.6	0.761708	0.025286
ZK1320.12	ZK1320.12	1731.38	1308.12	0.755534	0.0253033
F28D1.5	thn-2	1032.38	766.762	0.742713	0.0253644
K06A5.7	K06A5.7	4666.77	3596.25	0.770607	0.0253886
F44F1.3	F44F1.3	166.57	245.396	1.47323	0.0254346
C44C10.4	C44C10.4	354.489	243.657	0.687346	0.0254673
Y71F9B.14	Y71F9B.14	48.0283	81.0399	1.68734	0.0254794
Y87G2A.1	Y87G2A.1	1512.92	1139.95	0.753475	0.0255237
Y57G7A.3	Y57G7A.3	8.02109	18.7639	2.33931	0.0255366
T13F2.11	msp-78	982.645	1335.13	1.35871	0.0255409
T06E4.8	T06E4.8	1.55193	6.08574	3.92141	0.0255919
H04J21.1	H04J21.1	69.5981	117.914	1.69422	0.0256198
T08G5.15	T08G5.15	2.79277	9.09771	3.25759	0.0256359
F40F12.4	mam-7	1.65417	4.97405	3.00698	0.0256964
Y73B3A.12	cal-6	1.27772	5.21171	4.07891	0.025702
C55B7.10	C55B7.10	29.2956	51.0919	1.74401	0.0257336
Y39G10AR.12	Y39G10AR.12	6203.76	4696.26	0.757002	0.0257469
F59H6.9	bath-1	300.889	203.329	0.67576	0.0258151
F01G4.1	swsn-4	7907.2	6079.67	0.768877	0.0258279
C25D7.5	C25D7.5	26.1769	47.5657	1.81708	0.0258523
Y41C4A.7	Y41C4A.7	31.817	58.1784	1.82853	0.0258625
C02B4.2	nhr-17	769.844	567.717	0.737444	0.0259309
Y23H5B.2	Y23H5B.2	12.4051	26.1901	2.11123	0.025994
ZK39.5	clec-96	3.13234	0.548348	0.17506	0.0259943
K08D10.8	scrm-5	196.452	286.924	1.46053	0.026018
H27M09.4	dpy-14	2.09598	6.17252	2.94493	0.0260276
F52C12.1	F52C12.1	839.945	622.282	0.74086	0.0260471
C47D12.1	C47D12.1	4112.78	3258.58	0.792306	0.0261327
Y116A8C.8	Y116A8C.8	1.42365	6.41017	4.50264	0.026145
Y39B6A.37	Y39B6A.37	914.797	674.4	0.737213	0.0262122
C42C1.7	C42C1.7	500.23	357.933	0.715536	0.0262804
T11G6.8	T11G6.8	3110.76	2434.32	0.782548	0.0262972
M01D1.1	str-148	1.90234	5.15905	2.71195	0.0263369
F02H6.32	21ur-5260	1.52589	0	0	0.0263373
F11D11.11	clec-253	1.61729	0	0	0.0263375
F07E5.8	F07E5.8	56.784	100.972	1.77819	0.0264303
K07A1.12	lin-53	6393.47	4891.48	0.765074	0.0264889
F54E4.1	rbc-1	2723.28	3532.86	1.29728	0.0265096
T12E12.1	T12E12.1	1655.76	1250.15	0.755027	0.0265212
F56F11.4	F56F11.4	2137.86	1642.05	0.768082	0.0265295
R53.6	R53.6	1128.57	850.038	0.7532	0.0265665
K07F5.5	nspd-2	2094.95	2741.38	1.30857	0.0266679
C09H5.2	C09H5.2	974.752	761.928	0.781663	0.02671
M199.9	M199.9	8.58034	2.18475	0.254622	0.0267645
C30G12.7	puf-8	2786.14	2113.4	0.758542	0.0267709
C14A6.5	C14A6.5	2.4532	7.71069	3.14312	0.026788
D1081.7	D1081.7	11340.2	8793.1	0.775395	0.0269183
T19C4.1	T19C4.1	13.184	26.1249	1.98156	0.0269325
K07F5.9	ssp-10	1396.52	1850.99	1.32543	0.027011
T06G6.6	T06G6.6	0.339571	2.61095	7.68897	0.0270251
R02D5.1	R02D5.1	60.6603	97.3019	1.60405	0.02712
B0207.4	air-2	1788.93	1367.96	0.764684	0.0271456
Y26E6A.1	ekl-5	1039.46	775.397	0.745964	0.0272037
C06A5.6	C06A5.6	3232.13	2474.15	0.765485	0.0272608
C14A6.6	C14A6.6	169.512	240.117	1.41652	0.027315
C04G2.8	C04G2.8	1397.55	1907.29	1.36474	0.0273456
F15H10.7	F15H10.7	87.1653	133.731	1.53422	0.0273616
R06B9.3	arrd-13	1195.67	902.205	0.754561	0.0275391
W01G7.5	lem-2	915.943	693.802	0.757473	0.0275682
F01G10.5	F01G10.5	167.071	260.908	1.56166	0.0276299
H02I12.1	cbd-1	63050.9	43304.9	0.686824	0.0276687
F21C3.7	F21C3.7	46.011	77.712	1.68899	0.02773
C32E12.5	C32E12.5	184.397	120.433	0.653116	0.0277346
F36F12.2	F36F12.2	2.18738	0	0	0.0277766
Y6G8.5	Y6G8.5	3.98748	0.548348	0.137517	0.0278284
ZK1248.6	msp-64	1630.65	2163.31	1.32665	0.0278677
Y55F3AM.3	Y55F3AM.3	2092.3	1600.47	0.76493	0.027934
Y54E10A.3	Y54E10A.3	2982.18	2312.54	0.775453	0.0279359
F36F12.7	F36F12.7	23.488	41.0354	1.74708	0.0279398
Y45F10A.2	puf-3	14713	11000.1	0.747646	0.0279473
F31C3.8	rrn-1.2	294.499	386.422	1.31213	0.0279708
M70.1	M70.1	245.91	343.505	1.39687	0.0279836
F14E5.2	F14E5.2	5564.79	4357.17	0.782989	0.0280503
ZK616.8	ZK616.8	118.356	174.565	1.47492	0.0280542
Y116A8C.23	Y116A8C.23	109.498	171.54	1.56661	0.0280947
Y73B6A.2	Y73B6A.2	8.32624	20.9761	2.51927	0.0281118
C47E12.12	C47E12.12	16.1797	35.0137	2.16405	0.0281216
C10H11.7	C10H11.7	155.78	222.512	1.42837	0.0281299
T24C4.2	T24C4.2	91.8533	56.6665	0.616923	0.0281765
AC3.10	spe-10	54.012	89.5481	1.65793	0.028217
Y59A8B.12	Y59A8B.12	901.659	674.038	0.747554	0.0282279
B0523.1	kin-31	85.5427	131.008	1.53149	0.0282391
K07A1.5	K07A1.5	298.45	431.311	1.44517	0.0282666
ZK418.2	ZK418.2	153.217	224.484	1.46513	0.0282701
DY3.8	DY3.8	1632.01	1227.52	0.752151	0.0283346
R02D3.8	R02D3.8	655.814	467.436	0.712757	0.0283502
K09E3.6	K09E3.6	49.3297	26.6728	0.540706	0.0283567
Y51H7C.2	scl-17	8.14937	16.3194	2.00253	0.0283573
Y48A6B.11	Y48A6B.11	3767.81	2884.88	0.765665	0.0283701
C50E3.5	C50E3.5	1136.52	858.003	0.754941	0.0283782
C12D8.10	C12D8.10	4355.07	3359.38	0.771371	0.0283833
ZK228.4	ZK228.4	838.465	1078.21	1.28593	0.0286015
D1081.4	D1081.4	164.685	245.994	1.49372	0.028606
R06A4.4	R06A4.4	5203.57	4110.39	0.789918	0.0286215
Y87G2A.7	Y87G2A.7	1070.22	787.32	0.735663	0.0287465
Y49F6C.8	Y49F6C.8	477.907	341.523	0.714622	0.0288363
ZK616.1	ZK616.1	184.365	270.95	1.46964	0.0288961
F21D12.1	F21D12.1	454.926	312.171	0.686202	0.0288979
Y105C5B.18	Y105C5B.18	178.666	262.41	1.46872	0.0289009
C27D8.4	C27D8.4	916.484	677.319	0.73904	0.0289551
F58F12.3	F58F12.3	88.3668	141.397	1.60011	0.0289737
T24D1.2	T24D1.2	2762.54	2126.66	0.76982	0.0289841
C24H11.2	C24H11.2	4.10737	0.728249	0.177303	0.0290021
W06D12.3	fat-5	1062.46	1358.45	1.27859	0.0290777
F53G12.5	F53G12.5	10715.9	8130.33	0.758714	0.0290919
F59D6.3	asp-8	200.137	284.178	1.41992	0.0291312
D2062.4	D2062.4	56.2186	90.389	1.60781	0.0291655
T24C4.1	ucr-2.3	5364.37	4246.06	0.79153	0.0291774
K08B4.3	ugt-19	171.232	242.765	1.41775	0.029182
F28H1.5	F28H1.5	43.1873	70.5453	1.63347	0.0292171
W01B6.2	W01B6.2	392.848	553.323	1.40849	0.02923
R06C7.9	R06C7.9	2028.79	1524.26	0.751318	0.0293283
F55G11.9	abt-3	31.5527	51.4634	1.63103	0.0293508
K03H6.7	clec-172	41.7575	22.5527	0.540088	0.0294348
F45B8.1	rgs-11	297.918	204.919	0.687837	0.0294429
F19H8.5	mltn-10	180.118	122.382	0.679452	0.0294826
T24H7.4	T24H7.4	432.072	295.602	0.68415	0.0295546
ZK757.3	alg-4	723.503	991.515	1.37044	0.0296103
ZC410.3	ZC410.3	1379.33	1061.49	0.769568	0.0296817
Y54G2A.38	Y54G2A.38	4.49466	0.791097	0.176008	0.0297009
F18E9.4	F18E9.4	13.8372	27.2707	1.97083	0.0297111
T22G5.7	spp-12	4.042	10.3995	2.57285	0.0297263
R09A1.2	R09A1.2	260.201	375.278	1.44227	0.0297948
Y71F9B.15	Y71F9B.15	20.1211	35.2532	1.75205	0.0298257
T03F6.3	T03F6.3	2083.44	1599.81	0.767869	0.0298886
F21H7.2	F21H7.2	327.264	476.526	1.45609	0.0299161
Y63D3A.10	fbxb-56	4.60371	1.2715	0.276191	0.0300874
F49D11.10	F49D11.10	860.12	1102.68	1.28201	0.0301119
F57C2.2	btb-19	840.655	610.763	0.726532	0.0301484
Y65B4BL.3	Y65B4BL.3	397.169	280.167	0.705409	0.0301496
F18A12.1	nep-6	127.436	193.93	1.52178	0.0302382
C45B11.8	C45B11.8	43.0767	71.9693	1.67072	0.0302719
Y54G2A.13	Y54G2A.13	275.413	388.138	1.40929	0.0303456
Y37F4.1	Y37F4.1	58.1395	93.7497	1.6125	0.0303805
F49E12.4	ubc-24	54.7441	90.6517	1.65592	0.0304169
ZC412.6	nspa-5	213.072	321.703	1.50983	0.0304526
R01H2.6	ubc-18	4121.96	3168.96	0.768801	0.0304748
ZC47.14	fbxa-37	35.5848	61.7588	1.73554	0.0304995
ZC302.2	ZC302.2	1943.13	1513.33	0.778809	0.0305527
C47A4.3	C47A4.3	155.976	226.498	1.45214	0.0305883
K07C11.2	K07C11.2	5370.56	4251.51	0.791631	0.0305883
R01H2.2	R01H2.2	109.656	177.086	1.61493	0.0306842
T03G11.6	T03G11.6	727.585	541.965	0.744882	0.0306957
C50F4.13	his-35	1378.18	1050.23	0.762043	0.0307432
F30F8.1	F30F8.1	3068.21	2405.23	0.78392	0.0307654
C09G9.4	hdl-2	183.467	268.534	1.46366	0.0307864
K08E3.4	K08E3.4	3506.13	2655.79	0.757472	0.0308212
C09B9.3	C09B9.3	10.3569	23.2135	2.24136	0.0308266
T22B7.5	srv-7	27.1058	14.2957	0.527403	0.0309926
C01G5.3	C01G5.3	46.0278	76.399	1.65984	0.0310143
ZK662.2	ZK662.2	4.72114	13.0101	2.75572	0.0310337
ZK484.7	ZK484.7	162.898	243.432	1.49438	0.0310878
T12G3.4	T12G3.4	963.013	707.168	0.734329	0.0311257
H34I24.1	H34I24.1	141.942	214.533	1.51142	0.0312417
Y42H9AR.2	Y42H9AR.2	86.1534	136.304	1.58211	0.0312515
F15D3.4	F15D3.4	111.955	167.99	1.50051	0.0312942
ZK265.3	ZK265.3	1322.74	1740.09	1.31553	0.0313045
ZK1225.6	ssp-31	304.481	439.759	1.44429	0.0313162
F01D5.1	F01D5.1	108.4	172.184	1.58842	0.0313432
F25H9.5	F25H9.5	2375.33	1819.35	0.765935	0.0313533
Y105C5B.17	Y105C5B.17	77.9722	123.334	1.58177	0.0314358
F09E10.11	F09E10.11	977.357	706.378	0.722743	0.0315083
R102.5	R102.5	3362.86	2604.32	0.774438	0.0315271
F31C3.7	rrn-1.1	296.273	386.005	1.30287	0.0315851
Y41E3.18	Y41E3.18	53.1445	88.8428	1.67172	0.0316089
T13F2.12	ssp-36	24.3223	45.2486	1.86038	0.0316903
F37B4.7	folt-2	8487.51	10748.1	1.26634	0.031692
K02E11.1	ent-3	340.05	493.703	1.45186	0.0316962
F17C11.1	F17C11.1	1207.22	1561.53	1.2935	0.0317362
F42D1.3	sprr-2	66.0615	101.048	1.52961	0.0317537
K09E4.1	K09E4.1	560.872	782.35	1.39488	0.0318415
ZK1251.3	ZK1251.3	15.456	28.2112	1.82525	0.0318435
R03D7.8	R03D7.8	107.088	164.886	1.53972	0.0318577
Y43F4B.4	npp-18	2949.87	2270.6	0.769728	0.0318715
F25F2.1	F25F2.1	227.65	333.85	1.46651	0.0318718
F15E11.5	irld-31	0	1.64504	---	0.0318838
M7.2	klc-1	5352.88	4095.87	0.765173	0.031893
ZK228.10	ZK228.10	0	1.81985	---	0.0319317
C39E9.12	C39E9.12	1963.25	1493.97	0.760969	0.0319369
C35A5.4	C35A5.4	51.6527	88.5119	1.7136	0.0319422
T04H1.6	lrx-1	6.29475	13.4417	2.13539	0.0319585
F02A9.6	glp-1	4506.31	3586.55	0.795894	0.0319744
F39B2.1	F39B2.1	2238.81	1790.41	0.799716	0.0319759
K02E11.10	K02E11.10	11.2985	22.6748	2.00688	0.0320131
F09G2.8	F09G2.8	3322.14	2533.3	0.762552	0.0320491
F19F10.7	clec-212	0	1.8827	---	0.0321085
T23D8.6	his-68	335.051	239.84	0.715831	0.0321467
ZC196.3	ZC196.3	13.6896	28.2924	2.0667	0.0321728
Y11D7A.9	Y11D7A.9	28.7039	50.4344	1.75706	0.0321952
B0205.10	B0205.10	695.023	972.262	1.39889	0.0322165
T24D5.3	T24D5.3	0	1.94555	---	0.0322714
ZK1127.2	acs-6	390.711	542.016	1.38725	0.032285
C13C12.1	cal-1	213.054	291.65	1.3689	0.0322863
F07C3.7	aat-2	168.01	249.73	1.4864	0.0323563
ZK783.3	ZK783.3	4.96092	13.8817	2.7982	0.0323597
F12E12.10	fbxb-90	0	1.99466	---	0.0323895
F53F10.7	F53F10.7	0	1.99466	---	0.0323895
F52G2.1	F52G2.1	1667.79	1280.03	0.767501	0.032404
F36A4.4	F36A4.4	198.667	288.809	1.45373	0.0324055
F53B7.7	F53B7.7	9.3425	19.8318	2.12275	0.0324445
F44F4.10	F44F4.10	82.9981	126.536	1.52456	0.0324956
C13D9.6	srsx-13	0	2.05751	---	0.03253
R08F11.5	srw-7	0	2.05751	---	0.03253
ZC239.10	sri-53	0	2.05751	---	0.03253
F25B3.4	F25B3.4	98.4337	150.491	1.52885	0.0325758
F33E11.3	F33E11.3	2136.3	1601.66	0.749739	0.0326245
M01F1.9	M01F1.9	1489.6	1134.69	0.761744	0.0326668
Y57G11C.43	Y57G11C.43	1012.65	753.134	0.743729	0.032741
Y105C5B.19	Y105C5B.19	273.595	192.184	0.702439	0.03276
DC2.5	DC2.5	135.176	197.524	1.46123	0.032787
C13F10.1	C13F10.1	52.6063	83.8146	1.59324	0.0329375
R09E10.8	R09E10.8	0	2.23231	---	0.0329581
M28.9	M28.9	954.981	1274.11	1.33418	0.0329729
E03A3.4	his-70	75.0071	116.923	1.55883	0.0330084
C43E11.8	exoc-7	1298.17	997.126	0.768099	0.0330147
F43C1.4	nhr-20	414.614	292.479	0.705424	0.0330495
T26A5.8	T26A5.8	737.618	540.149	0.732288	0.0330903
T19C3.2	T19C3.2	4.4361	12.1687	2.7431	0.0331624
F42H11.2	lem-3	1993.04	1519.92	0.762614	0.0332302
B0393.5	B0393.5	64.5083	102.378	1.58705	0.0332933
T20B6.2	T20B6.2	32.642	56.5741	1.73317	0.0333179
C54G7.1	C54G7.1	2.79277	8.11451	2.90554	0.0335407
F02D10.6	F02D10.6	85.7048	54.6832	0.638042	0.0336588
C45E5.2	chil-11	7.56844	16.0138	2.11586	0.0336638
B0024.3	B0024.3	29.3201	49.7621	1.6972	0.0336895
JC8.6	JC8.6	2050.53	1557.96	0.759785	0.0336958
K08B4.1	K08B4.1	2123.4	1687.96	0.794932	0.0337061
F35B3.4	F35B3.4	14.9408	28.4634	1.90508	0.0337202
ZK1248.13	ZK1248.13	2361.8	1786.88	0.756576	0.0337827
Y110A7A.1	Y110A7A.1	3704.06	2914.32	0.786792	0.0337968
F09C6.2	fbxa-44	0.587739	3.92137	6.67196	0.0338561
F32B6.4	F32B6.4	402.367	557.503	1.38556	0.0338656
R13A5.11	R13A5.11	135.594	202.38	1.49254	0.0338852
F13D12.6	F13D12.6	4344.33	5222.91	1.20224	0.0338932
Y106G6G.1	Y106G6G.1	148.123	220.919	1.49146	0.0339001
Y43E12A.1	cyb-2.1	5142.64	3938.83	0.765915	0.0339682
ZC53.7	rgs-9	338.167	238.092	0.704066	0.0340831
H40L08.3	H40L08.3	70.7209	105.843	1.49662	0.0340845
F12F6.1	F12F6.1	4003.35	3152.57	0.787483	0.0341268
ZC190.5	ZC190.5	12.1176	23.3812	1.92952	0.0341902
C16C10.1	C16C10.1	1033.8	790.145	0.76431	0.034237
E01G6.1	E01G6.1	5.68533	13.6264	2.39677	0.0342656
Y37E3.19	Y37E3.19	31.1924	57.689	1.84946	0.0343112
Y73C8C.6	str-68	0.781383	4.34757	5.56394	0.0343249
Y66A7A.5	ceh-91	497.799	359.054	0.721284	0.0343592
Y73F4A.2	Y73F4A.2	189.26	305.998	1.61681	0.0344183
C04B4.2	C04B4.2	2074.04	1598.57	0.770753	0.0344208
F58F6.4	rfc-2	1703.39	1337.56	0.785233	0.0344743
F38A5.8	F38A5.8	22.7527	40.8512	1.79544	0.0344869
F10B5.6	emb-27	2189.86	1685.73	0.769788	0.0345334
C35D10.3	C35D10.3	41.0092	71.6338	1.74678	0.0345729
C56C10.10	C56C10.10	1082.7	794.936	0.734215	0.0345867
C45B11.1	C45B11.1	1709.5	1325.64	0.775455	0.0346734
T01G9.4	npp-2	4553.84	3536.06	0.776502	0.0346926
C54G4.3	C54G4.3	211.514	307.015	1.45151	0.0347214
M4.1	M4.1	2891.19	2247.78	0.777457	0.0347223
F31C3.1	cyn-5	10251.4	8025.19	0.782839	0.0348103
K07D4.6	K07D4.6	2.58148	6.42545	2.48906	0.0348117
T13B5.6	lips-12	21.2312	34.5909	1.62925	0.0349175
Y54E10A.15	cdt-1	1056.02	815.573	0.772306	0.0349188
W03D2.1	W03D2.1	98.2795	145.402	1.47947	0.0349504
C50F7.9	C50F7.9	1.82858	6.9145	3.78134	0.034971
T04A11.6	him-6	1890.86	1469.62	0.777221	0.0350132
R186.2	R186.2	2.29643	6.37634	2.77663	0.035014
K12B6.3	fil-2	16.1039	22.729	1.4114	0.0350184
F25H5.7	F25H5.7	189.052	278.998	1.47577	0.0350242
Y37D8A.4	Y37D8A.4	742.433	551.155	0.742363	0.035032
C49C8.1	C49C8.1	103.476	152.409	1.47289	0.03504
Y116F11B.8	Y116F11B.8	35.0872	56.1425	1.60008	0.0350899
W03D8.9	W03D8.9	1562.57	2092.17	1.33893	0.0351267
Y43D4A.6	Y43D4A.6	2.49008	5.95014	2.38954	0.0351578
W09G3.3	tag-229	344.608	246.005	0.71387	0.0351672
C32F10.2	lin-35	3231.08	2537.56	0.78536	0.0352357
F54B3.2	F54B3.2	42.9812	73.6328	1.71314	0.0352481
F07A11.3	npp-5	3045.31	2432.7	0.798834	0.0352844
C17H12.13	C17H12.13	2574.02	2003.09	0.778194	0.0353542
H06O01.4	H06O01.4	7.76208	2.72291	0.350796	0.0353737
ZK892.5	ZK892.5	211.693	302.726	1.43002	0.0354213
F58B4.7	F58B4.7	29.3963	53.6664	1.82562	0.03554
C27D6.11	C27D6.11	212.522	308.437	1.45132	0.0355476
H23N18.5	H23N18.5	7.47023	17.0371	2.28067	0.0355848
T24A11.1	T24A11.1	8070.7	6348.62	0.786626	0.0356112
T06G6.8	T06G6.8	7.35279	15.7659	2.14421	0.0356245
C07G1.2	C07G1.2	89.4778	137.248	1.53388	0.0356369
ZK524.1	spe-4	176.139	261.059	1.48212	0.0356488
C01G5.8	fan-1	1896.31	1471.18	0.775813	0.035665
F59H6.2	F59H6.2	62.1983	36.8723	0.592819	0.0357274
C29E6.4	cutl-27	0.744506	3.9453	5.29921	0.0357926
B0331.2	pitr-4	0.744506	3.9453	5.29921	0.0357926
Y38H6C.3	dct-14	2.11363	0.24275	0.11485	0.0358375
K06A5.3	K06A5.3	98.5585	154.883	1.57148	0.0358465
F38H4.4	F38H4.4	313.891	441.997	1.40812	0.0358574
F10F2.2	F10F2.2	2180.87	1652.83	0.757873	0.0359388
C07A4.2	C07A4.2	18.6429	28.9357	1.5521	0.0359455
T06D4.3	nep-19	21.2798	43.1129	2.02601	0.0359692
ZK1010.6	ZK1010.6	32.3357	50.5796	1.5642	0.0359826
W09D10.2	tat-3	4497.58	3651.42	0.811865	0.0360099
C03D6.5	asfl-1	1975.32	1542.48	0.780878	0.0361087
Y57G11C.13	arl-8	3828.29	2963.53	0.774113	0.0361396
Y54E10A.2	cogc-1	1652.04	1297.83	0.785595	0.0362258
H27M09.5	H27M09.5	171.905	237.219	1.37994	0.0364055
C12C8.2	C12C8.2	1068.18	1396.04	1.30693	0.0364102
Y54E2A.12	tbc-20	1829.9	1418.6	0.775234	0.0364115
T02G5.3	T02G5.3	42.7551	25.2453	0.590464	0.0364804
C50B6.7	C50B6.7	493.57	392.688	0.795608	0.0364982
D1081.3	D1081.3	36.0631	57.723	1.60061	0.0365093
C10C5.2	C10C5.2	11.1971	21.896	1.9555	0.0365106
R08F11.4	R08F11.4	19.0354	38.3542	2.01489	0.0365108
T02E1.5	T02E1.5	1897.85	1454.22	0.766247	0.0365222
F23D12.6	fipr-3	91.5992	152.077	1.66024	0.0365506
F56D6.15	clec-69	31.3956	20.0926	0.639983	0.0365607
C41G7.2	klp-16	5484.81	4199.16	0.765597	0.0365651
Y49E10.9	wht-9	30.336	49.2094	1.62215	0.0365934
Y46G5A.22	Y46G5A.22	100.465	161.686	1.60938	0.0366611
F55C5.4	capg-2	2073.12	1603.15	0.773303	0.0367028
B0336.6	B0336.6	3804.98	3021.83	0.794179	0.036733
C12D8.14	fipr-4	45.7576	84.2598	1.84144	0.0367754
Y97E10AR.8	Y97E10AR.8	5.04552	11.5967	2.29841	0.0368256
R09E12.9	R09E12.9	53.1661	77.743	1.46227	0.0368676
F02E9.10	F02E9.10	1548.96	1192.89	0.770124	0.0369728
T09F3.3	T09F3.3	6265.58	4818.89	0.769105	0.0369765
F47F6.4	F47F6.4	1.27772	5.08092	3.97655	0.0369839
F32B6.10	F32B6.10	153.612	220.823	1.43753	0.0369883
C17H1.5	C17H1.5	66.0705	37.9655	0.57462	0.0370164
R07E4.5	R07E4.5	608.32	448.248	0.736862	0.0370197
F11A5.9	F11A5.9	1176.24	897.71	0.763202	0.0370855
F10C1.3	F10C1.3	122.17	187.151	1.53188	0.0371098
K06H7.8	K06H7.8	115.959	176.898	1.52552	0.0371702
ZK354.4	msp-113	617.522	838.888	1.35848	0.0372196
F25A2.1	F25A2.1	10.3913	19.1412	1.84205	0.0372303
B0403.5	B0403.5	64.1202	95.6136	1.49116	0.0372694
Y87G2A.16	Y87G2A.16	44.4358	29.0481	0.653709	0.0372982
C29E6.3	pph-2	58.1194	94.0048	1.61744	0.0374055
F54H12.4	F54H12.4	2.39867	0.24275	0.101202	0.0374269
C08F11.12	C08F11.12	80.0957	54.3672	0.678778	0.0374422
T05H10.4	T05H10.4	1448.33	1067.1	0.736776	0.037463
F36H1.3	F36H1.3	174.832	262.812	1.50323	0.0374672
F40F12.1	ttr-4	44.4919	74.1512	1.66662	0.0374681
Y63D3A.4	Y63D3A.4	739.56	559.373	0.75636	0.0374925
F27C8.5	F27C8.5	318.677	447.36	1.4038	0.0375
ZK353.8	ZK353.8	3813.54	3022.68	0.792617	0.0375385
C50B6.14	C50B6.14	67.9341	41.8441	0.615951	0.0375419
Y69A2AR.21	Y69A2AR.21	1676.88	1269.48	0.757049	0.0375572
T06E4.5	T06E4.5	40.1901	66.7096	1.65985	0.0376775
F28H7.3	F28H7.3	3725.46	2928.67	0.786122	0.0377782
F56H9.5	lin-25	610.246	447.206	0.732829	0.0378498
F46B6.2	F46B6.2	2.49008	0.24275	0.0974868	0.0378803
K09H11.3	rga-3	3819.23	3010.66	0.78829	0.0378878
Y67D2.7	Y67D2.7	1088.91	831.656	0.763748	0.0379104
F46F3.4	F46F3.4	4596.31	3655.67	0.795349	0.0379311
Y53F4A.2	Y53F4A.2	51.7734	89.3626	1.72603	0.0379496
F18A11.1	F18A11.1	3391.89	2588.03	0.763004	0.0380083
T05F1.7	T05F1.7	7.83829	14.8168	1.89031	0.0380554
Y37E11B.9	Y37E11B.9	3.8592	9.59694	2.48677	0.0380718
F59H5.1	F59H5.1	969.127	740.606	0.764199	0.0380753
H02I12.4	dsl-6	2.29643	0.480405	0.209196	0.0380897
K08C7.2	K08C7.2	460.096	551.634	1.19895	0.0380991
W03G9.6	paf-1	76.5274	118.192	1.54444	0.0381329
C01G6.9	C01G6.9	16.4884	28.2723	1.71468	0.0381894
F10D2.9	fat-7	12069.1	15878.1	1.3156	0.0382885
C04B4.1	C04B4.1	3.66556	8.96846	2.44668	0.0383167
K09D9.11	K09D9.11	32.4156	57.0456	1.75982	0.0383611
F56F4.2	ttr-55	3.28911	8.9822	2.73089	0.0384497
ZK520.5	cyn-2	1092.43	1432.99	1.31175	0.038517
Y48G1C.10	Y48G1C.10	412.908	536.835	1.30013	0.0387091
T09A5.10	T09A5.10	5329.48	4171.96	0.782808	0.0387175
R01H10.1	div-1	1911.76	1487.85	0.778261	0.0388044
C02F5.5	C02F5.5	513.455	700.173	1.36365	0.0388248
T10B11.4	T10B11.4	15.1434	30.0188	1.98231	0.0388848
C50F4.10	C50F4.10	189.076	269.719	1.42651	0.0389544
Y53F4B.36	Y53F4B.36	31.7296	53.6878	1.69204	0.0390016
Y67D8B.3	Y67D8B.3	4.70595	11.5865	2.4621	0.0390458
ZC513.3	ZC513.3	41.4734	62.7855	1.51387	0.0392636
T05C12.10	qua-1	43.5188	71.912	1.65243	0.0393354
Y57G11B.7	irld-18	78.145	122.765	1.57099	0.0393378
Y59E9AL.8	Y59E9AL.8	4.31866	11.2094	2.59558	0.0393941
Y55F3C.10	Y55F3C.10	6.50604	2.47506	0.380425	0.0395215
C25A8.2	C25A8.2	110.719	171.737	1.5511	0.0396714
C50E3.13	C50E3.13	738.19	538.87	0.729989	0.039683
R74.2	R74.2	30.8311	53.8207	1.74566	0.0397076
R05G9.3	R05G9.3	339.749	231.698	0.681968	0.0397448
F35H10.7	F35H10.7	1380.74	1062.98	0.769867	0.0397921
F41H10.5	F41H10.5	65.1478	100.274	1.53917	0.0398827
B0545.3	scl-23	59.1982	92.4038	1.56092	0.0399059
F31F6.8	sssh-1	5.15457	12.486	2.42232	0.0399288
T19B10.7	T19B10.7	3416.48	2658.25	0.778069	0.0400906
ZK970.7	ZK970.7	9.23345	20.0743	2.17408	0.0401189
ZK973.1	ZK973.1	5730.24	4536.6	0.791695	0.040124
Y54E10BR.8	ztf-23	984.818	737.133	0.748497	0.0401599
ZK1058.6	nit-1	569.579	434	0.761966	0.0401719
T08D10.2	lsd-1	259.473	186.989	0.72065	0.0402363
C05D2.1	C05D2.1	863.127	672.452	0.779088	0.0403419
C06G3.2	klp-18	4480.75	3528.35	0.787447	0.0404234
C08B11.3	swsn-7	5805.92	4643.96	0.799867	0.0404454
M02D8.4	M02D8.4	1001.74	1243.36	1.2412	0.0404625
Y71H2AM.2	Y71H2AM.2	1472.39	1139.44	0.773874	0.0404665
M01F1.5	M01F1.5	785.441	581.131	0.739879	0.0404702
Y6D1A.1	Y6D1A.1	1009.49	757.245	0.750123	0.0405072
C28H8.1	C28H8.1	483.549	358.893	0.742207	0.0405123
Y45F10B.3	Y45F10B.3	95.5315	140.329	1.46893	0.0405154
Y106G6G.2	Y106G6G.2	78.1964	123.267	1.57638	0.0406888
Y44A6D.5	Y44A6D.5	278.698	385.792	1.38427	0.0407021
C04A11.2	C04A11.2	95.738	58.4965	0.611006	0.0407496
Y54E10A.5	Y54E10A.5	1120.14	853.464	0.761928	0.0407579
ZK896.7	clec-186	1076.8	1345.92	1.24992	0.0407835
C43G2.3	C43G2.3	318.913	427.181	1.33949	0.0408325
F58A4.4	F58A4.4	1379.19	1044.8	0.757545	0.0408486
[truncated: 17,952 more rows]

## Sheet: splice changes
Table S6. Transcripts showing splicing differences between wild type and the sup-46(qa710) mutant
transcript	gene	description (WormBase Version WS243)	status in tdp-1(lof) (Zhang et al., 2012)
B0286.4	ntl-2	NOT-like yeast CCR4/NOT transcription complex
B0350.2	unc-44	ankyrin-like protein	down vs. wildtype
B0464.5	spk-1	SRPK family ser/thr kinase	down vs. wildtype
C01F6.8	icln-1	anion channel homolog
C04A2.7	dnj-5	DnaJ domain protein	down vs. wildtype
C04D8.1	pac-1	Rho-GAP	down vs. wildtype
C05C10.6	ufd-3	Ubiquitin fusion degradation (UFD) homolog	down vs. wildtype
C06E7.1	sams-3	SAM synthetase	down vs. wildtype
C06G4.2	clp-1	Calpain homolog.	down vs. wildtype
C07A9.3	tlk-1	Tousled-class ser/thr kinase	up vs. wildtype
C10C5.6	daf-15	RAPTOR homolog (mTor regulator).	down vs. wildtype
C10G8.5	ncx-2	Na/Ca exchanger	down vs. wildtype
C12C8.3	lin-41	Ring finger-B-Box Coiled coil protein
C12D8.10	akt-1	Akt/PKB ser/thr kinase
C14F5.3	tnt-3	Troponin homolog
C15B12.7	cdf-1	Cation diffusion facilitator family channel	down vs. wildtype
C18F3.2	sax-7	L1CAM Cell adhesion molecule homolog
C24A11.8	frm-4	FERM domain protein	down vs. wildtype
C24A3.2		uncharacterized	down vs. wildtype
C24B5.2	spas-1	SPAS microtubule-severing homolog	down vs. wildtype
C25B8.3	cpr-6	Cys protease-related protein
C33H5.12	rsp-6	RNA-binding protein splicing factor	down vs. wildtype
C34F11.3		AMP deaminase domain protein	down vs. wildtype
C41C4.6	ulp-4	Ubiquitin-like protease
C41D11.1	eri-6	enhanced RNAi protein
C44C8.6	mak-2	MAPK activated ser/thr kinase
C47G2.5	saps-1	SAPS (phosphatase associated) domain protein
C48B4.4	ced-7	ABC transporter in programmed cell death
C56E6.3	toe-2	Target of ERK Kinase MPK-1
D1086.11		uncharacterized
D2045.1	atx-2	ataxin-2 homolog
F07A11.2		glucosamine fructose 6-phosphate aminotransferase (GFAT)	down vs. wildtype
F07A5.1	inx-14	Innexin
F09B9.4		uncharacterized	down vs. wildtype
F11A10.6		transmembrane protein 115 homolog	down vs. wildtype
F13B9.1		gln/asn-rich Sec16 domain protein	down vs. wildtype
F17C11.9	eef-1g	Eukaryotic translation elongation factor	down vs. wildtype
F17E9.4		uncharacterized	up vs. wildtype
F20C5.1	pme-3	Poly ADPribose glycohydrolase homolog
F25B5.1	dct-6	DAF-16/FOXO-controlled germline tumor affecting homolog
F25B5.3		Cytosolic nucleotidase homolog
F30B5.4		Oxidative stress-induced growth inhibitor 1 homolog	down vs. wildtype
F31C3.2		Nucleotidyltransferase; GLD-2 homolog
F33E2.2	dlk-1	MAPKKK	up vs. wildtype
F40F8.1		UMP-CMP kinase homolog
F42G4.3	zyx-1	LIM domain protein; Zyxin homolog
F42G9.6	dagl-2	Diacylglycerol lipase homolog
F44G4.4	tdp-1	TAR DNA-binding protein; RRM RNA binding protein
F45E10.1	unc-53	NAV-like homolog
F45H10.1	alh-7	NAD-dependent succinate semialdehyde dehydrogenase	down vs. wildtype
F49E2.5		uncharacterized	up vs. wildtype
F52E1.13	lmd-3	LysM domain peptidoglycan binding
F53A3.3	rps-22	Ribosomal subunit S15a protein
F53A3.4	pqn-41	gln/asn-rich prion domain protein
F53G12.5	mex-3	KH domain-containing RNA-binding protein
F54F3.1	nid-1	Nidogen homolog
F56D1.4	clr-1	Receptor tyr phosphatase	down vs. wildtype
F56D5.6		uncharacterized
F57C12.5	mrp-1	ATP-binding cassette transporter related to multidrug resistance-associated proteins
F57C7.1	bet-2	Two bromodomain family protein
F58A3.2	egl-15	FGF receptor	down vs. wildtype
F58D5.1	hrp-2	hnRNP A1 homolog	up vs. wildtype
F58D5.4	ksr-2	Kinase suppressor of Let-60/Ras homolog
H14E04.2		Nucleoside phosphorylase domain protein
H19N07.2	math-33	Meprin-associated Traf homology domain protein
H21P03.3	sms-1	Sphingomyelin synthase	down vs. wildtype
H42K12.1	pdk-1	Phosphoinositide-dependent kinase	down vs. wildtype
K04F10.3		uncharacterized	down vs. wildtype
K07B1.6	tos-1	Target of splicing protein	up vs. wildtype
K07F5.13	npp-1	Nup54-like nucleoporin	down vs. wildtype
K08D8.4		CUB domain protein	up vs. wildtype
K08F8.1	mak-1	MAPK-activated protein kinase	down vs. wildtype
K08H10.1	lea-1	Late embryogenesis abundant protein family	down vs. wildtype
K10B3.6	gpcp-1	Glycerophosphocholine phosphodiesterase homolog
K11E8.1	unc-43	CAMKII homolog	down vs. wildtype
K11H3.1	gpdh-2	Glycerol 3-phosphate dehydrogenase	down vs. wildtype
M01B12.4		Homolog of Proline-rich coiled-coil 2C	down vs. wildtype
M01E11.4	pqn-52	gln/asn-rich prion domain protein	up vs. wildtype
M03D4.1	zen-4	Kinesin-like protein	down vs. wildtype
M110.5	dab-1	DISABLED homolog
R02F2.1		Cyclin-like domain protein
R05D3.4	rfp-1	Ubiquitin-protein ligase homolog
R06F6.8		Ribosome control protein 1, WD40 repeat domain protein
R102.4		Pyridoxal phosphate-dependent transferase domain protein
R107.5		uncharacterized	down vs. wildtype
R13H8.1	daf-16	FOXO transcription factor homolog
R144.7	larp-1	La RNA-binding domain protein
T01G1.1	klp-12	Kinesin-like protein
T05F1.1	nra-2	Nicotinic Receptor Associated protein	down vs. wildtype
T06D4.1		uncharacterized
T10B11.3	ztf-4	Zn finger transcription factor family protein
T13H2.5	spat-3	Zn finger RING-type domain protein
T19B10.4	pqn-70	gln/asn-rich prion domain protein	down vs. wildtype
T23G7.2		Phosphoesterase domain protein
T24A11.1	mtm-3	Myotubularin-lipid phosphatase homolog	down vs. wildtype
T24C4.6	zer-1	von Hippel-Lindau-box motif ZYG-11 ubiquitin ligase substrate recognition family protein	down vs. wildtype
T27C4.4	lin-40	Histone deacetylation NURD complex protein, MTA1 homolog
T27F7.4		GPI mannosyltransferase
T28D9.2	rsp-5	SC35 splicing factor homolog
W02A11.2	vps-25	Vacuolar protein sorting protein homolog
W05H7.4	zfp-3	CCCH-type Zn finger protein
W06A7.3	ret-1	Reticulon protein	down vs. wildtype
W08A12.1	unc-132	CYTH-like domain containing protein
W09G3.1		Kelch repeat protein
Y105E8A.3		Cation efflux protein domain	up vs. wildtype
Y105E8B.1	lev-11	Actin-binding tropopmyosin
Y17G7B.10		ATP-NAD kinase domain protein
Y17G7B.2	ash-2	Trithorax-group histone trimethylation complex protein	down vs. wildtype
Y17G7B.20		CCAAT/enhancer binding protein homolog	up vs. wildtype
Y32B12B.4		THAP domain protein
Y37A1B.2	lst-4	SNX9 sorting nexin family protein	down vs. wildtype
Y38F2AL.3	vha-11	Vacuolar proton-translocating ATPase V1 domain protein
Y45G5AL.1		uncharacterized
Y46G5A.15		Homolog of MRCK ser/thr kinase
Y48A6B.6	kvs-4	Voltage-gated K channel
Y48C3A.17	efl-2	E2F/DPL-1 like protein
Y48E1C.1		Nicotinamide N-methyltransferase-like domain protein
Y48G8AL.13		TRAM/LAG1/CLN8 homology domain protein	up vs. wildtype
Y51F10.4		Amino acid transporter domain protein
Y56A3A.12	faah-4	Fatty acid amide hydrolase homolog
Y56A3A.7		Homolog Golgin subfamily A member 4 family protein
Y59A8B.21		Major facilitator superfamily substrate transporter domain protein	up vs. wildtype
Y5H2B.2	nhr-13	Nuclear hormone receptor family protein
Y65B4BR.4	wwp-1	WWP family E3 Ubiquitin ligase homolog	down vs. wildtype
Y67D8C.10	mca-3	Plasma membrane Ca ATPase
Y69A2AR.1		uncharacterized
Y69H2.3		Follistatin-like and trypsin-inhibitor-like cys-rich domains	down vs. wildtype
ZC101.2	unc-52	Perlecan basement membrane heparan sulfate proteoglycan	down vs. wildtype
ZC477.9	deb-1	Vinculin	down vs. wildtype
ZC518.1	best-22	BESTrophin chloride channel homolog
ZK1098.10	unc-16	JNK-interacting protein 3 homolog	down vs. wildtype
ZK270.2	frm-1	FERM domain family protein
ZK637.8	unc-32	ATP6N1A membrane-bound proton-translocating vacuolar ATPase homolog	down vs. wildtype
ZK757.4	dhhc-4	DHHC-type Zn finger protein

## Sheet: Worm strains generated
Table S7. Worm strains generated in this study
Strain	Genotype	Description of transforming plasmid
DE103	unc-119(?) III; dnIs22[pAK135-1]	pAK135-1[unc-119(+) sup-46::flag::gfp]
DE107	dnSi4[pAK141-6] II; unc-119(ed9) III	pAK141-6[gna-1::gfp::gna-1 3'UTR + Cbr-unc-119(+)]
DE111	sup-46(qa708) I; dnSi4 II; unc-119(ed9 or +) III
DE112	sup-46(qa710) I; dnSi4 II; unc-119(ed9 or +) III
DE114	dnSi8[pAK149-3] I; unc-119(ed9) III	pAK149-3[tdp-1::flag::mCherry+ Cbr-unc-119(+)]
DE115	dnSi8 I; unc-119(?) III; dnIs22
DE116	dnSi9[pAK151-12] II; unc-119(ed9) III	pAK151-12[sup-46p::gfp::sup-46 3'UTR + Cbr-unc-119(+)]
DE120	dnSi13[pAK152-17] II; unc-119(ed9) III	pAK152-17[sup-46p::sup-46 NLS::gfp::sup-46 3'UTR + Cbr-unc-119(+)]
DE127	deps-1(bn124)I; unc-119(?) III; dnIs22
DE130	unc-119(e2488) III; dnIs24[pAK161-1]	pAK161-1[unc-119(+) sup-46::flag::mCherry]
DE137	dnSi16[pAK169-1] II; unc-119(ed9) III	pAK169-1[sup-46p::sup-46LC::gfp::sup-46 3'UTR + Cbr-unc-119(+)]
DE139	dnSi18[pAK172-2] II; unc-119(ed9) III	pAK172-2[sup-46ΔLC::flag::gfp:: sup-46 3'UTR + Cbr-unc-119(+)]
DE141	dnSi20[pAK175-1] II; unc-119(ed9) III	pAK175-1[sup-46RRM1::flag::gfp:: sup-46 3'UTR + Cbr-unc-119(+)]
DE148	dnSi26[pAK173-12] II; unc-119(ed9) III	pAK173-12[sup-46::flag::gfp::sup-46 3'UTR + Cbr-unc-119(+)]
DE149	dnSi27[pAK177-3] II; unc-119(ed9) III	pAK177-3[sup-46ΔRRM3::flag::gfp:: sup-46 3'UTR + Cbr-unc-119(+)]
DE150	dnSi28[pAK180-2] II; unc-119(ed9) III	pAK180-2[sup-46ΔLC(296-377)::flag::gfp::sup-46 3'UTR + Cbr-unc-119(+)]
DE155	dnSi33[pAK182-3] II; unc-119(ed9) III	pAK182-3[sup-46ΔMYEF2 motif::flag::gfp::sup-46 3'UTR + Cbr-unc-119(+)]
DE158	unc-119(?)III;itIs37[pAA64]; isIs38[pAA1]; dn Is22[pAK135-1]	pAA64[pie-1p::mCherry::H2B::pie-1 3'UTR + unc-119(+)] IV; pAA1[pie-1p::GFP::PH domain of PLC1 delta1; unc-119(+)]
XA789	gna-2(qa705) unc-55(e1170) sup-46(qa 710) unc-101(m1) I

## Sheet: MYEF2 motif
Table S8. Sequences used to generate the MYEF2 sequence logo
Taxonomic group	Species	Sequence of the 20 AA region	% identity to SUP-46	Accession number
Caenorhabditis nematodes	Caenorhabditis elegans	LPRGLESIGMGLGAEGAPLS	100	NP_492677.1
	Caenorhabditis brenneri	LPRGLESIGMGLGADGAPLA	95	EGT39707.1
	Caenorhabditis briggsae	LPRGLESIGMGLGADGAPLA	95	XP_002639875.1
	Caenorhabditis remanei	LPRGLESIGMGLGADGAPLA	95	XP_003104741.1
Other nematodes	Haemonchus contortus	LPRGLEAIGAGLGANGAPLT	84	CDJ96203.1
	Ancylostoma ceylanicum	LPRGLERIGAGLGANGAPLT	84	EYC22656.1
	Necator americanus	LPRGLERIGAGLGANGAPLT	84	ETN73074.1
	Ascaris suum	LPIGLRGIGMGLGANGAPLS	80	ERG81400.1
Insects	Diaphorina citri	LPEGLKSIGMGLGANGAPLQ	84	XP_008477345.1
	Acyrthosiphon pisum	LPEGLKSIGMGLGAGGAPLH	84	XP_008186564.1
	Pediculus humanus corporis	LPEGLHNIGMGLGANGAPLR	79	XP_002428739.1
	Riptortus pedestris	LPEGLKSIGMGLGANGVPLQ	79	BAN20840.1
Molluscs	Lottia gigantea	LPSGLKSIGMGLGSGGVPLQ	74	XP_009044091.1
	Aplysia californica	LPSGLKSIGMGLGTGGAPVT	78	XP_005089760.1
Fish	Cynoglossus semilaevis	LPRGLSGIGMGLGPGGQPLD	74	XP_008329273.1
	Astyanax mexicanus	LPRGLGGIGMGLGPGGQPIS	70	XP_007241948.1
Reptiles	Ophiophagus hannah	LPRGLGGIGMGLGPGGQPIS	70	ETE71464.1
	Python bivittatus	LPRGLGGIGMGLGPGGQPIS	70	XP_007438060.1
	Chrysemys picta bellii	LPRGLGGIGMGLGPGGQPIS	70	XP_005304090.1
	Chelonia mydas	LPRGLGGIGMGLGPGGQPIS	70	EMP29134.1
Birds	Mesitornus unicolor	LPRGLGGIGMGLGPGGQPIS	70	KFQ23127.1
	Cathartes aura	LPRGLGGIGMGLGPGGQPIS	70	KFP53609.1
	Pelecanus crispus	LPRGLGGIGMGLGPGGQPIS	70	XP_009486721.1
	Corvus brachyrhynchos	LPRGLGGIGMGLGPGGQPIS	70	XP_008638250.1
	Manacus vitellinus	LPRGLGGIGMGLGPGGQPIS	70	KFW82262.1
Mammals	Pteropus alecto	LPRGLGGIGMGLGPGGQPIS	70	ELK05444.1
	Mus musculus	LPRGLGGIGMGLGPGGQPIS	70	XP_006498949.1
	Rattus norvegicus	LPRGLGGIGMGLGPGGQPIS	70	XP_008760420.1
	Dasypus novemcinctus	LPRGLGGIGMGLGPGGQPIS	70	XP_004448144.1
	Homo sapiens	LPRGLGGIGMGLGPGGQPIS	70	EAW77341.1
	Eptesicus fuscus	LPRGLGGIGMGLGPGGQPIS	70	XP_008141333.1
	Balaenoptera acutorostrata scammoni	LPRGLGGIGMGLGPGGQPIS	70	XP_007170514.1
	Myotis davidii	LPRGLGGIGMGLGPGGQPIS	70	ELK26797.1
	Tarsius syrichta	LPRGLGGIGMGLGPGGQPIS	70	XP_008060371.1
	Tupaia chinensis	LPRGLGGIGMGLGPGGQPIS	70	ELW64195.1
	Callithrix jacchus	LPRGLGGIGMGLGPGGQPIS	70	XP_009003648.1
	Macaca mulatta	LPRGLGGIGMGLGPGGQPIS	70	EHH27298.1
	Nannospalax galili	LPRGLGGIGMGLGPGGQPIS	70	XP_008847596.1
	Sorex araneus	LPRGLGGIGMGLGPGGQPIS	70	XP_004609705.1
	Myotis lucifugus	LPRGLGGIGMGLGPGGQPIS	70	XP_006086068.1
	Camelus ferus	LPRGLGGIGMGLGPGGQPIS	70	XP_006191854.1
	Mustela putorius furo	LPRGLGGIGMGLGPGGQPIS	70	XP_004810146.1
	Sus scrofa	LPRGLGGIGMGLGPGGQPIS	70	XP_005654508.1
	Heterocephalus glaber	LPRGLGGIGMGLGPGGQPIS	70	XP_004835513.1
	Pongo abelii	LPRGLGGIGMGLGPGGQPIS	70	XP_009248086.1
	Oryctolagus cuniculus	LPRGLGGIGMGLGPGGQPIS	70	XP_008267281.1
	Bubalus bubalis	LPRGLGGIGMGLGPGGQPIS	70	XP_006077896.1
	Macaca fascicularis	LPRGLGGIGMGLGPGGQPIS	70	XP_005559535.1
	Ornithorhynchus anatinus	LPRGLGGIGMGLGPGGQPIS	70	XP_007663057.1
	Physeter catodon	LPRGLGGIGMGLGPGGQPIS	70	XP_007120080.1
	Vicugna pacos	LPRGLGGIGMGLGPGGQPIS	70	XP_006201852.1
	Myotis brandtii	LPRGLGGIGMGLGPGGQPIS	70	XP_005877563.1
	Lipotes vexillifer	LPRGLGGIGMGLGPGGQPIS	70	XP_007455622.1
	Ceratotherium simum simum	LPRGLGGIGMGLGPGGQPIS	70	XP_004421601.1
	Odobenus rosmarus divergens	LPRGLGGIGMGLGPGGQPIS	70	XP_004396576.1
	Orcinus orca	LPRGLGGIGMGLGPGGQPIS	70	XP_004266800.1
	Bos taurus	LPRGLGGIGMGLGPGGQPIS	70	NP_001095555.1
	Ailuropoda melanoleuca	LPRGLGGIGMGLGPGGQPIS	70	EFB29919.1
	Chinchilla lanigera	LPRGLGGIGMGLGPGGQPIS	70	XP_005376770.1
	Octodon degus	LPRGLGGIGMGLGPGGQPIS	70	XP_004639078.1
	Tursiops truncatus	LPRGLGGIGMGLGPGGQPIS	70	XP_004320365.1
